# Supplementary material for: Increased robustness of early embryogenesis through collective decision-making by key transcription factors
Source: BMC Syst Biol. 2015 Jun 2;9:23. doi: 10.1186/s12918-015-0169-8 (PMC4450992; doi:10.1186/s12918-015-0169-8)
Supplement: Additional file 3: — The complete source code of the study, in R programming language, and the preprocessed data. [file 12918_2015_169_MOESM3_ESM.zip]

Archive with 10 entries (5 files):
- Additional file 4/
- Additional file 4/Data/
- Additional file 4/Data/Data.txt
- Additional file 4/GraphicalSettings/
- Additional file 4/GraphicalSettings/Par.RData
- Additional file 4/Read Me.pdf
- Additional file 4/Results/
- Additional file 4/Source/
- Additional file 4/Source/Waddington-Experimental.R
- Additional file 4/Source/Waddington-Modeling.R
