# Supplementary material for: Increased robustness of early embryogenesis through collective decision-making by key transcription factors
Source: BMC Syst Biol. 2015 Jun 2;9:23. doi: 10.1186/s12918-015-0169-8 (PMC4450992; doi:10.1186/s12918-015-0169-8)
Supplement: Additional file 3: — The complete source code of the study, in R programming language, and the preprocessed data. [file 12918_2015_169_MOESM3_ESM.zip › Additional file 4/Data/Data.txt]

Cell	Actb	Ahcy	Aqp3	Atp12a	Bmp4	Cdx2	Creb312	Cebpa	Dab2	DppaI	Eomes	Esrrb	Fgf4	Fgfr2	Fn1	Gapdh	Gata3	Gata4	Gata6	Grhl1	Grhl2	Hand1	Hnf4a	Id2	Klf2	Klf4	Klf5	Krt8	Lcp1	Mbnl3	Msc	Msx2	Nanog	Pdgfa	Pdgfra	Pecam1	Pou5f1	Runx1	Sox2	Sall4	Sox17	Snail	Sox13	Tcfap2a	Tcfap2c	Tcf23	Utf1	Tspan8
1C 1	14.01	19.28	23.89	28	28	21.28	20.84	28	23.08	17.17	27.35	19.69	28	17.56	28	16.21	21.23	13.88	22.44	13.21	20.13	28	20.21	19.32	19.39	18.02	28	20.48	21.86	22.61	28	22.76	28	18.19	25.4	16.29	15.72	24.16	18.24	13.94	23.84	16.33	22.54	22.82	16.26	28	28	18.53
1C 2	13.68	18.56	28	28	28	23.43	20.93	28	23.05	17.2	25.25	18.9	28	17.4	28	15.69	20.39	13.63	24.94	13.1	19.5	23.45	20.03	19.65	18.94	17.25	28	17.59	21.81	23.34	28	26.68	23.3	17.63	28	15.81	15.48	28	17.77	13.54	25	16.13	20.66	26.33	16.14	28	28	18.29
1C 3	13.42	18.19	26.18	28	28	22.87	19.61	28	21.73	17.05	26.16	18.92	28	17.27	28	14.92	20.26	13.7	24.63	12.97	20.06	28	20.29	18.6	19.26	17.91	28	16.92	20.23	22.73	28	21.53	23.71	17.32	24.27	15.89	15.47	28	17.51	13.5	28	15.9	20.32	22.93	15.47	28	28	18.92
1C 4	13.69	18.59	28	28	28	23.28	20.72	28	22.92	17.19	24.12	19.11	28	17	28	15.63	21.58	13.86	23.24	13.07	20.1	28	20.8	19.38	19.8	16.91	28	17.89	21.88	24.11	28	23.24	23.87	17.84	27.41	15.96	15.43	28	16.52	13.22	28	16.16	28	28	15.85	28	28	19.25
1C 5	13.47	18.6	24.2	28	28	24.19	21.75	23.69	22.41	17.23	23.47	19.56	28	17.55	24.76	15.55	20.4	13.52	22.45	12.94	21.37	28	21.42	18.95	19.31	17	28	16.83	20.19	23.43	28	28	28	17.39	25.6	16.16	15.69	28	17.82	13.41	24.26	16.15	20.15	24.32	16.05	28	28	18.77
1C 6	12.86	17.37	25.53	28	28	21.87	21.27	28	22.93	16.46	23.18	18.6	28	17.11	25.74	15.01	20.8	12.74	23.7	12.65	20.03	28	21.4	18.45	19.55	16.7	28	16.34	19.16	20.98	28	24.01	28	17.16	24.64	15.43	15.17	28	15.85	12.66	23.16	15.24	22.27	23.52	16	28	28	18.79
1C 7	12.95	17.37	23.93	28	28	22.74	21.12	28	25.33	17.04	24.59	18.8	28	16.71	28	14.76	23.25	13.76	23.42	12.6	20.84	23.15	20.74	18.07	18.67	16.73	28	16.73	19.66	21.81	28	21.87	25.91	16.84	25.59	15.22	14.9	28	16.69	12.76	24.77	14.86	21.05	22.98	16.06	28	28	18.44
1C 8	12.77	18.4	23.68	28	28	24.14	19.8	28	22.84	16.9	25.69	18.65	28	16.72	24.31	15.18	20.87	12.59	21.16	12.96	20.12	28	22.27	17.75	19.6	17.71	28	17.33	20.08	21.61	28	22.5	28	16.68	26.03	15.52	15.61	22.43	17.75	12.6	24.55	15.4	22.15	24.66	15.88	28	28	18.41
1C 9	13.29	18.26	28	28	28	21.91	21.18	28	23.55	16.28	25.64	19.05	28	16.92	24.1	14.99	21.12	13.25	23.22	13.11	20.99	23.34	20.67	18.2	18.66	17.3	28	18.38	20.49	21.57	28	28	28	17.92	27.42	16.09	15.51	28	17.52	13.37	23.65	15.88	23.32	28	15.6	28	28	18.9
2C 1.1	15.64	28	23.4	28	28	23.03	23.39	28	25.83	21.26	25.68	20.5	18.03	21.27	21.9	16.79	21.29	13.51	24.45	18.61	18.54	28	23.78	19.76	19.33	17.38	23.13	28	24.79	24.99	28	28	28	28	28	18.56	18.92	28	21.26	15.69	22.91	15.3	18.92	22.79	16.54	28	28	19.31
2C 1.2	16.08	23.68	28	28	28	22.59	21.94	21.2	28	21.81	27.47	20.94	17.54	21.58	23.67	16.89	20.88	13.69	24.41	19.98	18.81	24.59	24.04	22.46	20.03	17.14	24.15	28	24.16	22.41	28	28	28	22.95	28	19	18.83	28	21.76	16.11	24.37	15.45	18.99	24.9	17.29	28	23.7	20.99
2C 2.1	15.84	24.16	20.14	28	28	21.71	28	21.66	24.5	22.53	22.72	19.83	28	22.53	22.99	16.57	21.35	15.98	23.87	18.19	19.35	22.78	23.45	21.81	18.78	16.88	24.45	28	23.96	21.82	28	28	21.68	19.53	22.61	18.67	18.24	28	16.48	16.42	28	16.56	21.99	22.98	18.34	28	28	21.15
2C 2.2	17.04	24.57	21.15	28	28	25.13	28	21.78	28	22.93	24.95	20.68	21.98	22.63	22.22	16.59	20.92	15.93	24.73	19.27	19.42	28	23.41	22.74	18.81	17.68	23.9	28	24.39	20.98	28	24.6	22.78	19.96	24.33	19.67	18.81	28	18.78	16.9	22.43	16.72	19.77	22.46	18.79	28	28	21.78
2C 3.1	15.94	24.5	28	23.14	28	23.8	28	28	28	21.98	26.71	22.37	17.74	22.04	24.61	16.44	21.55	14.25	28	18.82	18.7	28	23.02	21.97	19.57	17.27	23.39	28	25.65	23.44	28	28	24.24	22.01	28	18.87	19.11	28	21.78	16.8	22.98	15.69	19.3	21.85	17.5	28	25.24	20.15
2C 3.2	15.93	28	28	24.45	28	25.03	24.51	22.69	28	22.43	25.73	21.19	17.6	21.91	22.7	16.76	21.25	13.69	28	19.86	18.34	23.55	28	21.98	19.27	16.94	23.51	27.71	27.98	24.21	28	28	23.32	20.85	27.52	18.4	19.27	23.36	20.33	16.32	23.25	15.53	18.89	26.62	17.17	28	28	19.83
2C 4.1	16.35	28	23.02	28	28	24.15	28	28	28	22.7	25.5	21.12	20.88	23.71	24.31	16.25	22.37	15.29	28	19.84	19.23	21.07	23.81	26.83	18.66	16.36	26.74	28	25.12	21.44	28	28	28	20.57	23.54	19.07	18.92	23.06	23.81	17.44	22.9	15.97	23.9	21.77	18.78	24.37	28	20.2
2C 5.1	15.59	25.93	28	22.86	28	22.81	22.49	21.65	28	20.91	26.06	20.37	17.83	22.47	24.29	16.23	21.11	13.47	28	19.61	18.79	18.3	24.04	23.07	20.22	16.93	23.21	28	26.31	21.35	28	23.45	26.99	21.71	24.6	19.35	19.02	28	22.28	16.15	24.85	15.22	18.72	24.85	16.74	28	26.86	20.34
2C 5.2	15.75	26.01	28	22.73	28	22.08	21.59	21.41	28	22.41	23.83	21.67	18.61	21.67	23.2	16.97	20.67	13.86	28	19.14	18.71	28	22.67	23.4	20.46	16.84	24.15	23.6	28	21.84	28	28	24.61	22.56	22.58	19.18	19.6	22.95	20.65	16.67	22.95	15.49	19.98	22	17.2	23.94	28	20.64
2C 6.1	15.37	24.35	24.16	21.74	28	23.6	28	20.86	24.82	22.68	25.13	20.53	17.46	21.73	21.93	17.24	22.36	14.05	24.02	19.6	18.6	17.13	28	22.57	18.95	16.62	23.46	21.44	25.22	20.43	28	28	22.91	22.81	24.55	19.15	19.79	21.72	19.34	16.62	23.27	15.77	19.09	22.65	17.26	25.27	28	19.32
2C 6.2	15.06	23.46	23.22	24.53	28	24.4	22.41	20.89	28	21.65	21.87	20.84	17.79	21.37	23.68	16.07	28	14.13	22.82	19.3	18.52	16.93	28	20.47	17.58	16.45	24.73	22.31	22.8	20.26	28	28	24.95	21.51	23.39	19.81	20.07	24.15	18.76	17.27	22.37	14.81	19.62	28	17.52	26.31	24.04	18.96
2C 7.1	15.57	23.83	23.32	28	28	22.48	21.63	21.69	28	22.7	28	20.76	16.72	22.43	21.5	15.56	22.85	13.64	28	19.42	17.86	23.26	23.51	22.64	18.54	16.83	25.64	22.46	22.72	24.59	28	28	28	18.05	24.35	18.68	18.47	28	18.03	16.2	23.53	15.14	18.98	22.23	16.9	28	28	19.62
2C 7.2	15.87	28	22.75	28	26.66	23.51	28	28	28	21.89	27.43	22.38	17.18	21.25	21.84	15.48	23.94	13.79	28	18.68	18.96	28	22.35	20.29	21.65	16.85	23.48	23.53	28	24.1	28	28	28	28	22.98	19.03	18.01	24.47	18.29	17.2	22.74	15.15	19.08	22.65	16.78	28	28	20.3
2C 8.1	16.21	24.05	23.76	25.84	28	22.06	22.28	28	24.91	23.87	25.72	21.44	17.72	22.3	22.74	17.25	21.24	13.53	23.72	20.03	20.08	28	21.68	21.31	19.39	17.35	24.56	28	25.88	22.34	28	24.7	24.34	21.97	28	19.13	19.26	28	21.19	16.75	22.53	15.28	19.1	22.99	17.11	22.61	28	19.99
2C 8.2	15.91	23.35	28	28	28	22.42	28	28	28	22.57	27.54	23.33	17.65	23.7	22.6	16.51	21.13	13.52	28	20.09	18.94	24.62	21.94	21.51	18.67	17.53	24.17	28	26.71	21.67	28	28	25.09	21.31	25.38	19.18	18.83	28	20.83	16.59	23.53	15.31	18.96	28	17.35	22.71	28	20.64
2C 9.1	15.82	28	24.08	28	28	23.99	23.49	20.39	28	22.8	24.22	21.42	18.22	22.3	23.05	17.15	23.55	13.52	20.92	20.84	19.19	16.95	28	22	17.27	17.11	25.49	21.93	24.04	22.36	28	28	26.94	22.14	23.61	20.52	20.14	22.84	20.88	16.45	22.26	15.78	19.87	22.95	17.25	22.18	23.34	20.48
2C 9.2	15.3	25.47	24.45	25.8	28	22.24	23.76	19.97	28	22.22	25.43	22.25	17.59	22.54	22.53	17.1	21.94	13.55	22.88	20.12	19.17	18.32	28	22.44	18.43	17.18	23.84	28	25.4	22.39	28	23.38	26.92	20.4	23.94	19.78	19.51	22.79	20.47	16.71	24.4	16.17	20.22	28	16.94	23.61	23.96	19.74
2C 10.1	15.51	25.1	28	28	26.45	22.26	24.03	28	28	22.38	28	22.25	18.48	22.8	21.75	18.52	22.19	13.82	23.02	19.28	19.37	21.38	22.48	21.26	18.83	17.19	25.5	28	27.61	23.91	28	28	23.49	23	28	21.2	19.85	23.21	19.34	16.67	22.73	16	19.81	23.7	17.99	28	28	19.22
2C 10.2	15.84	25.39	28	28	28	21.91	22.28	25.6	28	22.54	23.64	21.22	19.17	21.53	22.15	17.61	20.86	13.99	22.6	19.91	18.89	21.85	23.66	23.07	19	17.24	27.37	28	28	22.69	28	28	23.56	23.53	28	20.16	19.29	22.71	19.09	16.75	23.11	16.25	20.78	28	17.94	23.28	23.96	19.15
4C 1.1	15.74	24.39	23.61	28	28	22.33	23.87	22.71	28	25.27	28	22.27	19.19	21.51	23.85	18.91	21.65	15.45	22.28	24.08	21.02	16.93	24	24.58	18.72	18.51	23.85	28	25.32	21.6	28	28	21.2	19.08	24.57	21.95	19.85	22.77	22.68	17.6	23.06	18.5	23.97	24.57	17.48	28	28	20.97
4C 1.2	16.01	28	23.64	28	28	22.83	28	28	25.25	28	28	21.89	20.29	25.45	23.64	19.98	20.49	16.51	24.94	23.51	21.34	17.09	28	28	17.02	17.74	26.73	28	28	21.87	28	28	21.71	22.34	28	28	21.49	24.23	28	17.88	28	20.06	22.37	24.08	18.1	24.43	28	22.48
4C 1.3	15.91	23.37	20.33	28	28	23.27	24.1	20.51	28	28	28	21.47	19.59	24.43	21.26	18.84	28	14.71	20.79	22.14	20.07	17.77	24.07	24.41	16.93	18.21	25.87	28	28	21.72	28	28	19.4	20.67	24.68	25	19.45	23.9	25.57	17.5	22.45	18.88	20.31	22.03	17.41	28	28	21.55
4C 1.4	15.94	24.58	20.77	28	28	22.97	28	19.96	28	28	28	21.46	18.01	24.04	28	19.35	21.15	15.03	22.23	28	19.88	17.73	28	28	16.83	17.85	24.76	28	27.39	21.88	28	28	21.53	28	28	21.86	19.98	23.91	24.04	17.55	23.1	17.48	21.25	22.8	17.35	22.85	28	20.82
4C 2.1	16.11	23.52	20.61	28	28	23.7	28	21.22	21.79	28	28	21.03	18.64	22.84	21.8	19	20.69	15.11	27.31	21.17	21.01	16.93	28	28	16.86	18.21	25.58	27.51	28	22.5	28	28	21.55	21.42	25.01	18.95	19.66	23.14	22.86	17.07	22.53	16.87	20.47	28	17.35	28	26.28	22.14
4C 2.2	15.87	25.17	23.62	28	28	23.65	28	28	28	28	28	21.94	19.36	21.64	23.04	19.11	21.13	15.17	28	22.99	21.3	19.95	28	24.23	18.09	17.83	25.28	28	25.5	24.83	28	28	20.9	20.9	24.98	21.02	21.23	24.46	25.17	17.94	23.56	18.27	22.94	24.83	17.79	22.53	28	22.49
4C 2.3	15.92	23.27	21.59	28	25.81	25.31	28	21.25	24.5	26.09	27.9	20.53	21.83	20.67	21.51	19.63	21.43	14.92	20.06	22.29	20.63	18.42	28	28	16.94	18.89	24.38	28	26.22	23.99	28	28	20.81	21.27	28	21.19	20.98	22.77	22.56	17.48	23.2	17.29	22.54	23.81	17.62	28	23.13	21.56
4C 3.1	16.13	23.74	20.44	28	28	22.02	23.29	21.18	23.61	28	28	20.91	18.8	19.8	22.24	18.92	20.36	15.47	20.43	28	19.65	18.39	28	26.01	16.83	18.28	25.78	23.05	26.16	24.08	28	28	19.91	28	25.32	20.78	19.64	28	23.12	17.2	22.2	19.26	22.13	22.07	17.69	23.83	28	21.13
4C 3.2	16.51	23.14	20.91	28	28	21.86	28	19.89	24.42	28	28	21.76	19.17	20.38	23.41	18.87	21.48	16.07	22	23.94	19.9	16.95	28	28	17.32	17.77	25.07	22.94	27.64	22.23	27.72	28	23.17	22.71	23.92	20.92	20.09	22.45	23.01	17.87	24.87	19.38	22.56	23.43	18.52	21.76	28	21.65
4C 3.3	16.3	23.07	20.52	28	28	22.72	28	19.6	22.58	28	25.76	22.56	18.67	21.42	23.4	20.07	20.45	14.61	22.66	23.95	19.68	18.12	28	28	17.06	18.65	26.09	28	28	25.44	28	28	22.21	23.86	27.23	21.74	20.56	28	24.2	17.83	25.18	18.5	22.31	24.14	18.34	23.68	23.94	21.09
4C 3.4	16.51	22.92	21.47	28	28	22.48	28	21.33	23.21	28	28	23.56	20.93	21.59	22.74	20.48	20.76	15.64	22.71	22.32	20.11	17.87	28	28	17.94	17.8	25.86	23.79	25.53	24.28	28	26.79	22.24	20.61	23.27	23.14	20.93	21.81	23.02	17.98	24.08	18.77	20.86	24.94	18.66	20.77	24.48	22.42
4C 4.1	17.01	22.36	20.96	28	28	24.67	28	28	24.7	28	25.59	22.81	18.94	20.63	25.01	19.82	20.28	14.72	20.49	23.27	20.53	18.38	28	27.14	17.78	18.14	25.5	28	28	22.66	28	28	22.47	19.42	28	22.97	19.78	22.92	23.93	18.05	23.64	19.33	21.8	28	18.09	24.8	28	21.25
4C 4.2	16.28	24.27	21.02	28	27.71	24.03	28	21.68	25.47	27.04	28	21.73	19.25	20.07	22.37	20.79	21.08	14.4	22.07	28	19.09	18.36	28	27.36	17.54	18.43	25.26	28	25.88	20.8	28	28	21.06	21.43	28	23.2	19.84	24.51	24.42	18.04	22.39	17.39	21.71	24.9	17.95	24.5	25.85	21.73
4C 4.3	16.33	26.64	20.07	28	28	23.48	28	22.47	22.91	26.74	28	21.53	18.99	20.63	28	20.65	21.53	14.82	20.31	28	18.68	18.46	28	24.91	17.31	18.9	28	28	25.58	23.93	24.89	28	22.7	24.01	22.65	21.38	19.28	22.63	22.54	18.16	23.32	18.21	21.24	23.85	18.57	21.4	28	21.07
4C 4.4	16.09	23.89	19.09	28	25.06	22.55	28	21.1	28	28	26.93	23.4	20.27	19.71	25.78	21.47	20.68	14.86	20.3	25.81	19.83	17.87	28	25.18	17.74	18.71	26.66	28	26.7	24.11	24.83	28	20.43	21.18	25.52	23.53	20	22.54	23.28	17.12	23.24	17.72	20.01	28	18.46	21.3	23.36	21.09
4C 5.1	16.24	23.7	21.74	28	28	22.36	25.26	28	22.42	28	24.31	20.59	20.16	20.63	22.36	18.57	20.83	16.07	20.43	28	19.62	17.24	24.93	27.59	19.47	18.3	24.41	28	28	26.23	28	28	23.36	22.59	21.53	21.7	21.57	23.69	21.78	17.76	28	18.35	19.83	23.97	17.5	19.76	23.45	21.03
4C 5.2	16.29	23.34	28	28	28	24.23	28	22.2	28	28	28	20.83	20.22	21.09	22.34	17.29	21.27	16.55	21.37	24.27	20.86	19.68	28	24.03	18.34	18.95	24.93	23.93	24.75	24.04	28	28	20.96	22.79	22.96	22.41	21.95	28	22.6	17.85	21.77	18.92	21.18	28	17.81	21.01	25.81	21.44
4C 5.3	15.98	23.67	22.48	28	28	22.83	28	22.69	24.02	28	26.58	20.72	20.56	19.59	21.18	18.04	20.21	15.72	21.34	22.6	19.42	17.07	28	23.46	19.05	17.79	22.25	21.68	28	23.32	28	28	20.97	28	28	22.81	20.35	22.33	28	17.21	24.55	18.15	19.99	23.32	17.39	19.77	23.7	22.05
4C 5.4	15.54	23.32	24.71	28	28	22.6	28	22.51	21.99	24.44	28	19.97	20.09	24.28	22.7	18.37	20.62	16.34	21.05	22.61	19.74	17.62	28	22.39	17.77	18.43	22.84	28	26.91	25.39	28	28	20.23	19.9	22.64	20.83	21.59	22.65	28	17.55	21.69	18.97	20.66	23.74	17.34	20.45	28	21.25
4C 6.1	15.13	23.11	21.8	28	28	23.24	22.95	21.67	28	24.4	28	19.77	18.91	19.36	22.83	16.97	21.2	15.82	18.78	21.24	17.88	15.3	28	25.99	15.85	17.83	22.89	28	25.39	22	28	28	22.2	24.11	22.61	19.3	20.71	22.28	28	16.67	22.16	17.89	20.42	28	17.15	23.3	24.7	21.42
4C 6.2	15.28	23.56	20.35	28	28	22.17	28	20.49	22.22	26.2	28	20.53	18.09	21.01	24.68	17.46	28	15.34	20.67	23.2	18.26	18.03	28	24.56	15.89	17.56	22.2	24.32	23.69	22.49	28	28	20.13	22.59	22.89	20.95	19.69	23.96	22.61	16.38	22.16	18.3	22.32	21.28	17.1	22.32	27.39	20.34
4C 6.3	15.27	23.81	21.88	28	28	22.53	28	20.48	22.73	24.76	28	20.73	19.66	21.94	24.22	17.84	20.58	15.73	21.33	22.68	21.05	16.63	28	26.04	16.32	18.64	22.97	27.17	24.4	21.72	28	28	19.96	23.35	23.37	20.63	19.33	23.83	24.12	17.23	23.31	19.7	21.58	22.44	17.5	23.45	28	23.11
4C 6.4	14.46	28	21.67	28	28	22.97	28	28	27.11	28	28	19.4	19.86	21.69	22.81	17.37	21.09	15.81	21.96	23.82	20.33	16.09	28	28	16.34	17.37	23.2	23.88	27.4	20.95	28	23.85	20.11	21.23	28	19.93	19.16	21.86	24.06	16.69	25.51	19.43	22.16	22.04	17.16	20.28	23.7	20.74
8C 1.1	16.39	24.6	21.67	28	27.82	25.68	28	25.02	21.89	28	25.56	21.62	22.92	23.35	24.14	17.27	21.04	19.34	20.07	28	20.41	17.85	28	28	19.61	23.58	23.58	28	26.53	22.1	28	28	21.92	22.63	24.73	22.19	21.11	23.52	28	19.07	22.59	28	22.97	28	18.73	22.96	28	24.67
8C 1.2	15.19	21.05	18.83	28	28	23.58	28	23.1	20.92	28	28	22.29	22.81	24.51	23.92	18.23	20.71	18.45	18.3	28	20.17	16.94	28	28	18.39	20.8	20.84	28	27.11	23.59	28	28	18.64	28	25.5	24.7	19.39	28	28	17.32	23.47	20.81	28	23.32	18.11	23.54	24.51	21.99
8C 1.3	15.21	20.48	19.74	28	28	28	28	22.6	23.82	28	28	21.21	24.8	20.63	25.72	17.39	20.83	18.31	17.66	24.13	19.66	17.48	28	27.16	17.68	20.18	21	23.58	24.39	20.27	28	28	21.79	20.6	23.61	23.25	18.85	23.47	28	18.52	22.97	21.09	23.34	28	18.49	28	23.87	23.45
8C 1.4	14.86	21.26	20.3	28	28	23.04	28	21.99	20.53	28	28	20.81	23.84	21.41	28	18.25	20.45	17.98	17.29	28	19.53	17.72	28	25.89	17.64	19.62	23.65	28	28	17.22	28	28	20.54	28	21.92	22.22	18.58	22.04	22.15	17.69	22.28	18.89	20.05	22.3	18.44	21.69	28	22.99
8C 1.5	14.64	21.94	19.19	28	27.2	21.27	24.81	23.65	21.23	28	24.87	21.78	22.87	21.14	23.51	18.33	19.45	18.27	17.63	25.79	19.43	17.02	28	28	18.04	20.21	21.78	28	24.77	20.52	28	28	20.3	22.34	22.92	19.43	19.01	24.38	22.6	17.72	22.2	21.5	22.96	24.5	18.27	21.42	23.79	22.66
8C 2.1	14.19	23.06	19.11	28	28	21.78	28	22.45	20.45	28	22.03	21.36	22.44	20.43	25.14	17.46	18.45	18.3	17.73	22.57	19.6	16.72	28	23.37	17.48	18.34	20.15	21.29	24.68	17.55	28	28	18.4	19.71	22.27	22.46	17.88	23.13	23.57	17.27	21.57	19.4	20.13	28	17.65	21.42	23.46	21.76
8C 2.2	14.24	25.6	19.6	28	28	22.22	24.09	21.01	20.57	28	22.61	20.27	26.13	21.1	24.02	18.79	19.44	18.41	16.62	23.14	19.9	16.97	28	28	17.85	19.12	21.57	22.31	25.43	28	24.42	28	18.85	18.96	22.03	24	18.35	23.13	22.15	17.22	21.94	21.97	21.83	28	17.29	28	23.17	23.03
8C 2.3	14.53	22.76	21.01	28	28	22.59	24.21	24.83	22.22	28	24.13	20.63	26.83	22.59	25.06	18.12	19.42	17.05	17.7	24.11	19.95	17.61	28	26.45	17.2	16.88	19.87	22.46	26.76	25.17	28	28	21.1	20.04	24.76	22.39	17.85	22.55	24.13	16.48	24.1	19.95	20.74	28	16.86	28	25.28	21.97
8C 2.4	18.06	24.24	23.24	28	28	28	28	28	22.34	28	28	23.25	23.73	28	23.75	18.89	20.26	19.98	21.4	28	21.35	21.62	28	28	18.84	22.73	22.43	28	28	28	28	28	24.22	28	23.89	28	24.46	24.43	24.5	21.03	23.5	20.74	22.29	28	19.47	28	28	23.38
8C 2.5	14.53	24.69	19.53	28	24.97	21.99	28	19.62	23.69	28	28	21.16	23.53	21	25.69	18.45	20.54	19.85	17.55	23.37	20.05	16.7	28	28	18.12	18.91	20.96	21.03	28	18.1	28	28	18.8	19.85	23.69	28	18.73	23.95	28	17.58	21.25	20.85	21.59	22.71	17.8	22.49	28	22.5
8C 2.6	13.78	24.05	19.04	28	28	24.03	28	21.9	21.01	28	24.18	21.06	24.24	20.36	24.95	19.01	18.68	17.91	17.24	28	19.32	16.42	28	28	17.58	18.41	19.85	20.74	24.99	23.91	24.15	28	18.46	19.08	21.7	22.03	17.77	22.2	25.38	17.23	23.02	22.02	21.35	28	17.52	24.6	23.36	21.72
8C 2.7	14.52	24.02	20.08	28	28	22.56	28	20.69	24.04	28	26.12	19.53	24.19	21.62	28	18.94	19.17	16.99	16.66	24.39	20.86	16.64	28	28	16.51	17.18	19.71	28	25.35	23.63	28	28	19.63	21.07	28	22.62	17.55	21.3	28	17.14	21.31	28	22.67	28	17.31	22.94	24.22	22.47
8C 2.8	14.82	26.42	20.45	28	28	28	28	21.77	22.15	28	28	23.59	23.26	21.73	28	18.58	22.04	18.36	17.56	28	20.53	16.95	28	28	16.62	19.05	19.79	28	27.93	23.1	28	28	20.38	22.57	24.94	28	18.99	23.38	25.56	17.37	21.7	21.74	19.74	28	17.46	22.31	24.79	21.54
8C 3.1	16.85	23.07	22.6	28	28	22.16	28	25.23	23.1	27.98	24.55	21.57	21.84	20.21	24.65	19.78	21.68	16.41	20.02	28	19.32	17.57	28	28	18.9	18.81	21.49	28	28	23.13	24.91	24.1	20.8	22.21	28	20.68	20.4	22.62	28	17.83	23.22	20.05	19.87	28	18.07	21.92	22.35	22.33
8C 3.2	19.15	26.59	28	28	28	22.3	28	28	23.73	28	28	22.85	23.11	22.64	24.72	20.82	23.24	18.88	21.15	28	20.59	19.8	28	28	20.69	20.75	23.67	28	28	28	28	28	22.33	24.39	28	24.53	22.98	25.42	24.5	19.43	21.76	21.89	28	28	18.76	24.73	24.88	24.65
8C 3.3	16.03	24.96	21.19	28	28	22.62	28	22.22	22.36	28	23.13	23.5	20.38	22.18	28	19.02	20.62	16.59	19.37	23.76	20.67	16.6	28	28	20.26	18.84	21.8	28	23.22	28	28	28	19.71	19.83	28	21.84	20.73	28	21.89	17.32	23.02	19.56	20.53	28	18.42	22.98	28	24.47
8C 3.4	15.1	21.35	20.49	28	26.58	23.99	28	21.69	21.04	28	22.87	21.08	20.05	21.72	23.77	17.81	21.07	15.49	18.27	23.2	19.52	15.86	28	23.36	19.05	18.76	20.97	20.47	28	23.48	24.7	28	18.31	22.71	22.85	21.46	19.84	22.67	23.69	16.55	23.07	19.17	20.36	21.93	17.94	22.48	27.73	22.55
8C 3.5	15.33	22.31	18.97	28	27.91	21.7	28	21.73	22.25	28	23.37	20.41	21.3	20.94	25.55	17.58	20.32	15.53	17.89	28	19.1	17.01	28	25.48	19.58	18.76	21.45	22.99	24.01	24.22	28	28	18.35	18.2	22.91	21.37	12.1	23.16	20.98	16.79	23.99	19.58	20.47	23.21	17.46	21.95	22.11	22.49
8C 3.6	15.12	22.38	18.99	28	25.65	23.35	28	22.41	21.26	28	23.79	22.35	20.69	19.51	22.6	18.97	23.13	15.8	19.65	22.59	19.86	16.91	28	24.36	17.79	18.35	20.02	23.51	25.12	25.21	28	28	18.48	20.71	23.85	21.69	15.62	21.98	23.22	16.79	22.18	18.18	19.92	28	17.58	21.77	20.02	22.38
8C 3.7	15.39	21.66	19.62	28	28	25.17	28	21.11	21.15	28	27.01	20.56	21.48	19.44	22.92	19.06	21.5	15.98	20.65	24.67	19.46	17.08	28	22.71	18.27	18.87	20.15	23.08	28	28	28	28	18.82	20.67	24.18	21.47	20.75	22.37	24.79	16.93	22.32	18.19	19.32	22.34	17.36	21.47	20.93	25.08
8C 3.8	15.38	22.25	19.71	28	24.27	22.69	28	22.64	23.35	28	23.12	21.38	22	20.12	24.25	17.46	20.35	15.32	18.71	21.51	19.79	17.1	28	23.98	20.29	17.9	20.44	20.58	26.85	24	23.78	23.01	18.97	18.5	21.48	24.85	19.13	28	28	16.91	23.31	18.52	21.51	22.77	17.69	22.64	20.97	23.49
8C 4.1	17.23	24.69	21.65	28	28	22.52	28	22.45	24.81	28	26.36	22.22	20.47	22.22	28	20.19	20.33	18.76	18.95	28	21.87	19.15	28	38	19.13	20.7	22.8	28	25.79	28	28	28	23.66	19.09	28	28	22.14	28	25.52	18.49	22.97	21.79	20.8	28	18.28	22.81	28	24.77
8C 4.2	19.53	28	22.95	28	28	23.06	28	28	28	28	28	24.3	23.51	24.37	24.53	19.68	21.29	21.5	24.73	28	21.5	20.55	28	28	20.88	22.8	25.61	28	28	25.21	28	28	26.63	21.46	28	28	22.78	28	24.24	21.16	22.44	25.25	28	28	18.89	28	28	25.41
8C 4.3	15.02	21.57	21.99	28	28	23.37	28	21.11	21.64	28	25.39	20.94	20.57	20.97	24.24	18.11	19.55	15.89	17.48	28	19.59	16.51	28	23.39	18.68	18.28	19.59	21.02	24.56	24.03	26.34	25.27	20.34	20.27	28	21.63	19.47	21.98	21.49	16.87	23.39	18.91	22.58	21.92	17.5	19.69	21.42	21.77
8C 4.4	17.86	23.3	23.99	28	28	22.66	28	21.72	28	28	28	22.48	23.36	22.21	26.2	18.91	19.88	18.98	19.72	28	21.6	17.98	28	25.23	20.18	20.81	21.87	28	28	28	26.47	23.62	25.35	20.2	24.27	28	18.42	28	23.38	18.68	24.16	20.65	28	28	18.74	21.89	28	24.72
8C 4.5	18.76	23.94	23.06	28	28	23.52	28	22.19	28	28	24.68	22.72	25.7	24.1	28	19.11	19.8	21.65	20.24	28	21.99	18.97	28	28	21.12	21.16	23.56	28	24.8	23.35	24.74	28	24.82	21.41	28	23.96	21.19	28	22.81	18.9	21.7	24.46	22.76	28	19.12	22.59	28	28
8C 4.6	14.98	21.48	20.13	28	28	23.35	28	21.85	24.31	28	24.5	23.47	20.22	21.98	23.54	17.97	20.15	16.66	17.61	22.96	19.7	17.4	28	24.01	19.91	18.03	20.26	28	26.33	18.12	24.29	28	19.59	20.31	24.69	22.33	18.81	22.17	25.09	16.54	22.68	19.21	20.88	23.06	17.72	20.16	26.62	22.41
8C 4.7	14.34	20.71	21.77	28	27.13	21.16	28	19.72	20.68	28	23.44	21.25	18.94	21.67	23.65	17.8	19.07	16.23	16.94	25.25	18.88	17.16	28	23.41	19.05	17.36	19.75	21.65	28	21.06	24.08	22.82	19.52	18.41	23.01	22.11	19.02	24.77	22	16.56	23.47	17.76	20.43	28	17.18	22.36	23.81	23.1
8C 5.1	14.7	22.14	17.77	28	28	21.99	24.8	28	21.42	28	28	19.91	21.59	19.57	28	16.69	19.72	16.71	17.81	23.66	18.73	17.4	28	23.84	18.55	19.06	20.07	20.85	25.25	28	28	28	18.07	16.66	20.31	21.12	19.03	22.06	20.93	16.63	22.6	18.79	21.44	28	17.53	20.98	21.55	21.53
8C 5.2	14.89	21.76	17.84	28	26.08	28	28	23.67	21.56	28	28	21.42	21.33	20.93	28	16.83	19.53	16.41	17.79	23.93	19.42	16.62	28	28	18.73	18.1	19.38	20.02	28	24.4	22.91	23.4	18.67	17.07	21.85	21.03	20.16	24.7	28	16.87	22.72	19.82	21.42	28	17.32	20.04	22	21.1
8C 5.3	14.64	22.71	18.3	28	27.04	22.3	28	20.19	20.28	28	23.53	20.36	19.68	21.2	22.47	17.43	20.6	15.15	18.19	22.89	18.83	16.4	28	25.3	18.37	17.76	19.52	21.25	28	23.43	24.75	28	18.14	19.15	23.41	21.58	19.87	24.52	23.93	16.76	28	17.3	22.03	22.6	17.34	20.98	20.9	22.7
8C 5.4	15.28	22.29	17.57	24.22	28	21.77	28	19.99	20.56	28	24.82	21.27	21.25	21.4	23.08	17.95	19.98	15.96	17.78	22	18.91	16.32	28	24.18	19.54	16.88	20.6	19.67	28	28	28	28	17.88	17.64	20.62	24.53	19.26	21.36	22.23	16.83	22.83	19.2	21.6	20.63	17.52	20.64	20.96	21.06
8C 5.5	14.47	22.04	17.93	28	27.33	22.5	24.65	23.29	20.86	24.76	22.56	21.32	22.66	22.16	22.03	16.26	20.96	15.99	18.02	24.93	21.5	17.25	28	28	17.87	18.56	21.23	23.63	24.64	21.48	28	28	20.36	19.39	21.36	21.92	19.44	22.96	22.39	16.71	28	19.75	21.57	23.31	17.83	20.63	23.68	21.08
8C 5.6	14.77	21.79	18.26	28	28	22.7	28	23.69	21.53	28	22.48	20.78	24.34	20.87	22.47	16.5	20.6	15.98	19.68	28	20.52	17.57	28	22.61	18.11	18.07	20.37	20.47	28	22.84	24.23	28	18.37	18.79	21.95	20.58	18.83	21.35	23.16	17.3	22.98	17.68	20.15	26.37	18.05	21.88	21.41	21.22
8C 5.7	14.53	22.11	18.16	28	28	25.49	28	20.75	20.75	28	24.85	20.21	19.74	20.51	23.21	17.86	20.94	15.68	18.91	21.92	19.15	16.73	28	25.71	18.88	18.05	20.24	28	28	23.86	23.21	28	19.79	20.68	22.67	22.09	19.96	28	24.47	17.05	28	17.48	20.54	28	17.2	21	20.2	22.55
8C 5.8	16.02	23.06	18.34	28	28	22.55	28	20.65	21.34	24.27	23.9	21.81	22.58	22.39	24.8	18.19	19.45	16.2	17.89	22.17	19.35	16.64	28	28	19.68	17.74	20.11	21.78	28	25.92	28	28	18.7	19.74	21.77	22.55	20.19	22.22	28	17.11	22.74	20.31	20.41	25.28	17.51	21.9	21.97	22.23
8C 6.1	15.68	22.62	19.74	28	25.06	24.92	28	22.8	21.94	28	23.84	22.13	21.96	20.78	23.61	17.69	20.76	16.39	19.81	23.21	19.99	17.29	28	22.24	17.81	18.28	19.91	20.79	28	26.06	28	23.86	18.23	18.34	28	21.34	19.49	21.99	22.93	16.83	23.42	19.06	19.14	22.65	17.43	22.41	22.42	21.26
8C 6.2	16.92	22.65	19.3	23.67	28	23.82	28	21.98	24.86	28	27.31	22.43	20.92	21.42	23.04	17.72	23.44	17.46	19.22	28	19.75	18.51	28	28	18.6	20.12	20.95	21.47	28	23.91	28	28	18.99	19.56	23.92	22.61	21.33	23.12	25.06	17.64	24.29	20.76	21.98	28	18.12	21.6	22.18	23.26
8C 6.3	15.79	21.17	22.15	28	28	23.57	28	24.11	26.94	28	28	21.4	22.35	20.35	22.81	17.92	22.64	15.71	17.7	23.47	19.52	17.77	28	23.96	16.99	18.03	20.25	21.68	28	25.84	28	28	19.35	22.29	23.03	21.98	19.23	25.72	25.29	16.36	22.86	19.36	20.44	23.5	17.6	21.28	21.14	22.99
8C 6.4	15.7	24.52	19.12	28	28	22.43	28	20.05	24.99	25.4	26.35	20.84	19.9	20.32	23.88	17.92	22.24	16.76	19.34	22.75	20.51	18.73	28	28	17.25	18.44	21.65	28	24.45	23.43	28	28	21.92	19.12	22.11	23.48	19.42	23.31	28	16.67	23.7	22.49	19.2	28	17.35	22.48	21.49	22.34
8C 6.5	15.15	21.63	19.31	28	28	23.15	28	22.69	22.08	28	26.91	22.54	22.6	23.38	21.93	18.22	20.83	16.71	19.57	24.26	19.36	18.55	28	28	18.99	19.48	21.46	24.3	28	21.26	28	28	19.2	19.67	23.12	23.65	19.37	23.86	25.36	16.84	20.98	22.11	20.67	28	17.59	24.57	22	23.91
8C 6.6	15.19	23.56	18.14	28	28	22.1	28	24.86	24.09	28	28	25.25	24.11	22.33	21.89	18.22	21.51	16.08	17.13	22.92	19.97	17.99	28	28	17.59	19.72	21.09	22.79	28	21.42	28	28	19.31	19.47	21.83	22.83	18.75	21.97	24.81	16.35	22.56	24.73	19.95	21.58	17.67	22.46	21.55	22.17
8C 6.7	15.3	22	18.84	28	28	24.23	28	23.04	25.06	28	24.86	22.64	21.88	21.2	23.26	17.95	20.99	16.38	20	23.82	19.92	17.87	28	25.91	18.52	18.94	21.16	23.52	28	21.57	28	24.12	19.21	18.8	21.97	21.17	19.83	23.2	25.85	17.25	24.42	19.29	20.41	22.68	17.85	22.26	20.96	23.66
8C 6.8	15.44	22.2	18.76	28	28	22.77	28	28	21.45	25.96	26.52	20.61	21.84	20.26	23.35	17.54	20.61	16.22	20.35	22.86	20.37	18.08	24.64	24.71	18.02	19.11	21.73	26.32	25.65	21.23	28	23.64	18.53	18.91	26	19.74	20.71	22.51	25	17.17	23.94	19.91	19.71	24.94	17.55	22.86	21.7	23.67
16C 1.1	16.51	25.17	20.28	28	28	22.91	23.83	22.64	20.89	24.71	24.96	23.5	28	21.91	24.67	19.7	17.81	28	19.51	28	21.45	21.27	28	24.49	21.94	21.61	21.77	23.43	27.76	28	28	28	21.57	19.54	28	24.6	20.43	22.29	28	19.46	22.18	23.82	22.9	28	19.38	28	21.77	23.87
16C 1.2	13.94	23.16	17.45	28	28	20.41	28	20.81	21.61	28	22.48	22.85	22.77	21.05	23.19	17.19	19.2	20.41	18.29	28	20.99	18.78	28	28	20	18.46	20.41	20.19	23.19	24.07	23.11	28	18.25	18.96	23.11	21.54	17.93	28	23.55	17.21	24.55	18.66	21.27	28	17.98	20.89	20.23	23.69
16C 1.3	13.81	21.72	18.38	28	28	21.46	28	28	19.26	24.19	22.33	21.63	23.39	21.47	26.48	17.86	17.91	21.7	17.85	28	20.72	19.99	28	24.44	20.23	18.26	20.75	21.71	22.29	24.02	27.85	22.46	20.62	19.92	20.86	23.86	17.47	21.86	22.88	17.2	22.74	20.87	20.58	28	18.16	28	19.84	23.99
16C 1.4	13.61	20.49	17.47	23.33	28	19.25	28	23.17	17.86	23.96	21.18	20.86	28	21.13	23.53	17.96	16.5	22.57	17.57	23.83	19.3	23.46	28	18.17	19.6	18.27	19.57	18.81	23.71	21.92	22.3	22.13	16.6	17.18	23.75	24.64	16.56	20.68	24.67	16.65	23.91	22.02	22.53	24.84	17.24	22.64	21.15	22.86
16C 1.5	13.27	22.87	17.52	24.1	28	19.7	24.22	21.99	19.15	28	20.56	22.83	22.57	21.48	23.51	17.91	17.28	21.35	17.84	23.91	19.41	20.49	23.44	20.64	19.28	17.95	19.9	20.01	24.08	25.34	22.76	23.92	20.52	18.12	28	28	17.48	21.67	23.12	16.59	23.1	20.59	20.97	28	17.39	22.09	19.63	24.15
16C 1.6	13.75	21.95	18.87	28	28	20.17	28	20.52	18.98	24.15	21.8	22.43	24.34	21.64	28	18.62	16.58	23.32	18.57	23.84	21.47	20.97	28	20.03	19.47	20.02	19.75	19.86	22.7	25.25	22.02	28	18.55	18.02	23.97	23.33	16.88	21.26	28	17.01	22.76	21.97	21.32	28	17.75	28	21.99	28
16C 1.7	13.33	20.99	17.48	22.17	28	19.39	28	28	17.95	25.49	22.24	21.24	22.98	19.98	25.51	18.88	16.38	20.52	17.82	23.84	19.47	21.13	28	20.25	18.97	21.96	19.73	20.33	22.28	23.66	22.76	21.4	21.56	18.52	28	23.61	17.24	20.73	22.09	16.55	22.52	22.43	20.68	22.69	17.3	23.71	19.63	23.51
16C 1.8	13.38	21.32	17.53	28	28	18.93	28	20.69	18.24	25.77	21.17	21.85	23.02	20.14	23.16	17.63	16.23	21.37	19.31	22.91	20.12	21.16	28	19.75	19.88	18.52	19.99	19.46	21.32	23.67	21.68	22.5	17.94	18.35	24.79	21.92	16.84	20.48	22.19	16.64	22.97	24.18	28	28	17.63	24.58	21.63	22.48
16C 1.9	13.45	20.15	17.65	23.11	28	18.74	28	21.69	18.3	25.73	21.32	22.76	26.14	21.02	24.69	17.76	16.47	19.6	17.46	21.94	19.68	20.79	28	19.81	19.75	18.21	20.42	28	23	21.42	25.67	20.51	17.84	17.5	21.97	22.52	16.81	20.85	27.32	15.91	24.33	20.73	20.75	23.62	16.98	24.25	18.76	22.92
16C 1.10	13.84	20.24	16.78	22.95	28	21.45	28	19.69	18.54	28	23.81	21.08	20.41	20.57	25.29	17.44	18.08	18.6	18.24	25.68	19.98	23	28	21.25	20.71	17.46	19.65	21.06	25.53	21.89	24.26	22	16.73	19.55	28	23.02	16.77	21.84	28	16.08	21.53	20.3	22.53	23.31	17.12	23.6	19.5	25.52
16C 1.11	13.57	20.94	18.02	22.23	28	19.42	28	21.55	17.83	23.88	22.13	21.33	23.9	19.66	28	17.6	16.23	22.27	18.27	23.28	19.51	25.25	28	18.58	18.99	17.8	19.33	19.86	22.52	28	22.11	22.49	20.02	17.56	23.38	23.16	17.08	21.5	22.81	16.5	22.78	24.73	20.2	23.79	17.21	28	19.78	23.07
16C 1.12	13.4	21.25	17.82	23.26	28	20.21	23.19	25.08	18.62	28	22.29	21.7	23.9	20.13	24.98	17.36	16.46	21.64	18.18	21.32	18.93	18.76	28	21.09	19.96	17.6	19.7	19.71	21.44	25.44	21.85	28	18.37	17.79	23.85	24.21	16.81	20.91	25.53	16.15	21.8	20.05	19.88	25.44	17.16	21.66	19.44	25.34
16C 1.13	13	20.94	17.43	23.81	28	19.51	24.14	20.39	18.62	25.54	21.76	21.74	23.64	20.64	28	17.68	16.63	19.73	18.03	23.15	19.58	19.63	28	19.85	18.77	18.85	18.95	20.32	24.6	22.87	21.29	20.77	19.34	17.64	25.68	23.66	17.06	21.44	28	16.46	21.72	20.34	20.06	28	16.69	23.72	18.99	23.71
16C 1.14	13.03	20.48	17.4	23.2	26.84	18.63	28	19.5	18.09	22.6	22.68	20.97	22.47	20.17	28	16.63	16.16	18.98	17.24	23.25	19.65	21.45	28	18.35	19.17	19.17	18.99	19.46	24.83	23.13	22.22	21.75	18.06	17.64	27.96	20.69	16.63	20.7	28	16.35	22.22	19.48	21.16	28	17.01	23.24	20.04	25.29
16C 1.15	13.73	22.09	17.1	28	28	22.25	23.14	20.6	22.26	28	20.94	22.21	24.99	20.29	24.9	17.41	19.02	20.39	17.9	21.55	20.21	17.12	28	28	20.73	18.84	19.36	21.92	24.46	24.63	28	28	19.35	18.35	21.83	22.16	17.1	28	20.91	16.84	24.75	20.99	21.23	23.53	17.02	21.2	20.5	27.92
16C 1.16	13.25	21.41	17.97	23.84	28	19.35	28	26.02	18.18	26.03	22.72	21.5	23.93	19.95	23.19	19.08	16.91	22.78	18.34	22.84	19.57	21.03	28	20.34	20.55	19.26	20.55	19.85	21.74	28	28	21.32	20.34	18.32	22.35	23.15	16.96	21	28	16.72	22.69	22.56	21.29	28	18.41	28	19.82	23.74
16C 2.1	15.48	22.76	19.73	23.99	28	21.67	23.34	28	19.93	28	26.39	28	28	20.55	28	17.78	18.28	22.64	19.36	28	19.78	28	28	17.71	23.41	21.5	21.83	21.86	28	23.18	27.22	24.61	22.68	18.44	28	28	19.79	22.5	28	18.77	21.79	28	28	22.48	18.51	28	22.61	21.83
16C 2.2	12.83	20.17	18.67	28	28	19.72	28	22.92	17.59	28	23.18	28	25.51	21.36	22.33	18.52	16.82	23.51	19.6	23.31	19.66	28	28	20.28	18.58	20.64	20.52	18.99	22.97	24.39	24.87	24.27	18.76	18.74	25.91	23.11	18.13	20.27	23.09	16.84	22.82	23.7	22.13	22.87	17.86	23.23	19.85	22.73
16C 2.3	13.22	21.79	18.51	28	28	20.65	28	24.5	18.94	28	28	25.18	26.37	22.5	23.93	19.3	18.95	21.31	18.26	24.8	22.6	19.79	28	19.81	19.34	19.31	19.54	19.88	24.93	24.13	28	28	16.96	18.88	23.89	24.04	18.12	21.18	28	18	23.21	28	22.49	22.55	17.66	28	19.95	24.59
16C 2.4	12.65	22.2	19.03	28	28	19.89	23.26	28	17.6	28	24.98	23.54	24.22	21.42	23.65	18.23	16.05	25.46	17.7	24.24	20.33	20.15	28	22.36	19.78	19.28	19.45	19.04	23.27	24.62	22.29	28	21.28	19.01	28	25.46	18.02	20.38	28	16.92	23.67	28	22.59	28	17.77	28	19.99	25
16C 2.5	13.5	20.72	16.81	28	28	19.36	22.82	20.67	18.19	28	23.18	22.24	21.72	20.43	28	18.21	17.14	19.74	18.35	23.14	21.29	19.61	28	22.62	18.02	18.38	19.5	18.58	23.7	22.02	24.11	23.32	16.98	18.7	24.44	24.69	17.07	23.39	28	16.08	24.09	21.33	21.6	28	17.47	21.85	20.07	23.56
16C 2.6	12.68	19.68	16.58	24.32	28	19.61	22.68	25.05	18.02	28	20.76	21.28	22.22	19.33	23.71	15.4	17.33	20.79	16.9	21.49	19.1	18.62	25.25	13.64	17.76	18.33	18.81	15.17	21.9	24.82	24.09	28	16.39	17.97	21.67	22.17	16.14	21.17	25.31	16.59	20.76	20.82	19.53	27.99	16.75	21.48	18.35	26.4
16C 2.7	14.66	21.54	21.62	28	28	22.71	28	20.56	22.46	28	22.79	21.36	23.41	23.75	28	19.61	21.57	19.67	18.15	22.7	22.06	16.84	28	28	19.82	18.31	21.28	20.73	25.16	21.8	24.16	28	17.38	22.76	23.62	28	17.45	28	22.63	17.14	21.38	22.15	21.05	24.7	17.55	21.66	20.55	28
16C 2.8	13.81	20.98	17.86	28	28	20.51	28	21.16	20.29	28	22.88	23.62	22.73	21.51	23.86	19.77	17.43	19.42	18.02	24.51	20.44	18.7	28	24.27	18.81	18.66	19.87	19.24	23.07	24.81	22.99	23.08	18.84	18.96	24.96	23.32	17.04	21.63	28	16.93	21.69	22.22	20.74	28	17.32	21.24	19.84	23.11
16C 2.9	13.34	21.24	20.11	28	28	20.67	28	22.09	19.27	28	21.67	22.57	23.3	20.68	22.96	19.3	18.77	28	19.58	28	19.72	19.68	28	19.18	18.89	19.75	20.59	19.52	22.94	22.82	22.65	28	19.28	19.77	22.61	23.89	16.85	21.13	22.27	17.96	24.05	23.28	21.95	28	17.96	28	20.28	23.3
16C 2.10	13.48	21.19	17.83	28	28	21	28	20.59	19.61	28	22.71	22.5	23.48	20.78	28	19.32	18.38	20.87	17.73	28	20.47	20.05	28	28	17.72	18.06	20.39	20.74	23.22	20.4	28	28	18.01	19.2	23.32	22.13	17.06	21.77	23.38	16.3	22.39	19.3	21.67	23.6	17.22	21.6	22.1	23.9
16C 2.11	13.84	21.08	17.63	28	25.44	21.05	28	20.65	19.53	25.27	23.07	20.9	24.39	20.15	22.6	19.03	17.74	19.1	17.13	23.57	19.81	17.84	28	28	16.93	17.98	21.37	20.74	24.42	20.2	28	23.54	17.71	18.69	26.71	28	17.31	22.64	22.88	16.33	22.1	21.47	20.28	25.02	17.43	24.85	20.95	24.2
16C 2.12	13.71	20.98	18.37	28	28	19.46	28	25.95	19.58	28	28	28	23.46	21.4	24.1	17.31	16.46	20.58	18.08	23.94	19.79	21.44	28	21.38	18.11	18.68	20.26	18.04	22.85	20.77	26.47	23.09	18.98	19.16	26.81	28	17.24	21.76	22.67	16.6	21.92	22.72	22.71	23.5	17.85	21.77	20.54	22.5
16C 2.13	13.61	21.64	18.75	28	28	22.11	28	23.48	20.87	28	22.32	23.44	27.94	21.06	25.3	17.23	18.75	20.98	18.88	28	20.57	21.6	25.72	28	18.73	19.3	20.44	19.82	23.34	21.53	26.81	23.25	18.33	19.47	21.02	23.09	17.24	21.31	23.11	17.57	23.99	23.97	21.04	28	18.05	28	21.37	24.4
16C 2.14	13.31	20.82	18	28	28	19.33	28	21.84	18.43	28	22.94	22.32	22.22	20.82	24.6	17.04	16.55	19.62	17.88	22.79	19.49	20.02	28	20.43	18.67	18.91	20.63	17.75	22.44	22.88	25.09	28	16.85	18.75	28	23.79	16.89	20.76	23.21	16.57	24.46	24.41	21.94	22.91	17.86	22.32	18.98	22.4
16C 2.15	14.21	21.33	18.45	23.37	28	20.81	28	21.26	20.2	24.89	24.82	23.95	22.32	21.67	24.89	16.86	18.03	20.82	18.09	26.53	20.02	17.07	28	28	18.18	17.88	21.47	20.44	23.81	20.89	23.15	23.29	19.39	18.87	23.86	24.14	17.54	20.5	28	17.17	22.1	24.17	21.87	28	17.6	22.58	22.89	22.8
16C 2.16	13.85	21.35	18.17	22.59	28	19.59	28	21.58	18.91	28	24.82	21.97	22.74	22.62	24.3	19.48	16.93	19.96	17.35	22.52	19.27	18.29	28	24.42	19.25	18.4	20.88	18.96	24.12	25.32	23.29	22.64	17.13	18.94	28	23.55	17.28	23.05	25.5	16.5	22.38	21.68	21.91	28	17.25	21.34	19.93	23.96
16C 3.1	15.47	20.67	19.97	23.28	28	21.46	28	28	19.27	28	28	21.64	24.58	20.76	23.27	19.69	16.16	19.94	18.59	21.78	20.08	21.78	23.11	21.68	19.89	19.26	20.91	21.21	28	28	21.8	21.1	23.19	18.55	24.59	28	18.04	20.99	23.21	16.54	22.94	24.98	20.58	21.99	17.6	28	20.95	23.84
16C 3.2	14.85	21.71	20.46	22.42	28	20.29	28	28	19.01	28	28	22	24.77	21.09	28	19.56	16.84	23.59	18.41	22.33	20.46	22.08	28	22.29	19.55	18.88	20.89	21.87	23.92	28	23.08	21.7	19.46	18.68	25.97	28	18.11	20.9	28	17.75	24.93	23.76	20.95	28	17.89	22.79	20.82	28
16C 3.3	14.39	21.4	18.46	21.53	28	19.56	28	28	18.71	28	28	21.46	23.49	21.42	28	20.04	16.07	21.62	17.89	28	20.8	21.32	28	19.61	19.51	19.2	20.58	21.2	24.77	28	24.07	24.04	18.91	18.62	28	22.59	17.85	21.37	23.04	17.28	21.52	22.25	21.49	28	17.77	28	19.68	22.55
16C 3.4	15.65	21.94	19.76	28	28	21.42	28	28	18.94	28	28	22.14	28	20.17	28	20.08	17.35	20.74	17.68	23.14	21.5	22.3	28	28	20.08	18.33	20.38	22.32	25.69	26.15	24.37	23.81	20.85	19.05	24.95	24.11	18.19	22.83	27	17.54	25.14	23.97	21.65	28	18.17	28	20.85	25.82
16C 3.5	14.83	22.15	19.19	23.94	28	20.53	28	23.69	18.88	28	28	20.9	26.85	20.57	28	19.49	16.99	19.48	17.26	22.61	21.24	21.12	28	25.99	19.8	17.92	20.37	22.44	25.92	24.6	23.4	23.76	21.34	18.69	28	23.51	17.71	21.38	24.2	16.68	24.4	21.5	20.18	22.52	17.28	24.44	19.68	25.02
16C 3.6	14.12	20.68	18.06	24.04	28	19.79	28	28	19.43	22.56	24.08	22.4	28	20.86	23.67	18.57	16.14	21.8	17.81	23.88	19.23	20.93	28	22.55	18.08	18.4	20.26	22.79	23.9	25.51	22.87	22	25.07	18.28	23.58	23.04	17.66	21.63	28	16.76	22.52	21.18	21.93	25.37	17.27	28	20.83	23.89
16C 3.7	14.39	22.1	19.07	28	28	20.04	28	28	19.66	28	27.43	24.79	28	21.37	28	19.21	15.97	22.12	19.27	22.7	20.52	19.8	28	28	20.56	18.81	20.08	21.71	23.79	28	23.52	21.82	18.87	17.78	28	23.91	17.71	20.58	24.6	17.12	23.88	28	28	28	17.76	24.04	20.79	22.77
16C 3.8	15.7	24.06	17.97	24.22	28	20.65	23.35	28	19.74	25.46	25.6	22.69	28	21.7	24.35	20.49	17.55	28	19.98	24.67	20.86	28	28	21.63	20.53	20.35	21.5	21.07	28	28	28	28	20.81	18.9	28	24.66	18.55	23.08	24.62	17.34	21.65	23.48	22.13	24.94	18.47	28	21.41	24.14
16C 3.9	15.58	22.99	20.66	28	28	21.83	28	28	22.06	28	24.8	22.76	25.98	21.94	24.56	21.64	17.73	21.71	19.56	28	20.24	28	28	28	20.6	20.57	21.11	28	25.23	28	22.87	28	22.68	19.51	28	23.5	19.76	21.56	28	18.54	21.64	25.14	23.13	25.19	19.08	28	21.15	23.6
16C 3.10	14.15	21.38	18.91	23.65	28	20.24	28	28	18.74	28	28	21.66	24.37	20.03	24.66	21.16	16.67	22.68	18.16	22.19	20.16	20.6	28	23.89	18.47	19.03	20.61	21.18	24.88	28	22.61	23.23	18.62	19.6	25.76	24.32	17.92	21.84	28	16.71	21.62	23.44	21.17	28	17.86	28	19.35	21.94
16C 3.11	15.51	21.94	20.32	28	28	21.02	22.94	28	19.94	28	27.57	23.76	23.57	21.18	28	20.9	17.01	21.44	18.76	25.33	20.61	24.27	28	23.32	21.44	19.38	20.78	28	27.98	28	23.21	28	22.55	19.37	24.26	28	18.84	20.96	25.82	17.87	23.07	28	26	28	18.13	28	21.16	25.42
16C 3.12	14.3	21.88	18.71	28	28	19.57	28	28	19.97	24.95	24.12	28	23.47	22.15	25.44	19.73	15.63	28	19.01	23.29	20.45	25.07	28	22.87	19.89	20.78	20.36	22.64	23.85	25.67	23.86	24.51	20.27	18.08	28	21.92	17.98	26.28	28	17.76	24.12	28	20.36	22.94	18.13	24.61	20.91	23.03
16C 3.13	13.68	22.24	19.34	22.95	28	20.42	28	28	18.99	25.83	26.7	22.71	25.64	20.65	28	20.17	16.78	23.9	18.18	27.57	19.88	22.26	28	22.3	18.82	19.43	21.22	24.19	24.4	25.58	22.13	22.79	23.11	18.8	26.05	25.14	18.22	28	28	17.38	24.24	23.42	21.54	28	18.32	25.79	20.3	23.35
16C 3.14	14.06	22.25	17.64	28	28	20.56	28	21.51	21.3	28	23.21	28	28	21.5	25.26	20.2	18.24	20.72	18.16	22.15	20.89	18.87	28	28	18.79	19.19	20.5	20.1	22.18	26.67	22.61	25.66	19.01	19.11	24.01	23.34	17.51	23.17	25.31	16.71	22.3	28	23.57	24.7	17.78	23.86	21.19	23.93
16C 3.15	14.73	21.07	21.18	23.66	28	19.29	28	28	19.12	28	26.7	21.9	24.3	20.63	28	19.45	16.62	19.96	17.66	22.5	20.21	21.18	28	22.4	18.89	17.59	19.76	23.41	24.52	25.49	23.98	22.37	17.83	19	24.72	24.52	17.66	22.24	28	16.77	22.44	22.05	22.57	28	17.49	28	20.6	28
16C 4.1	15	21.51	19.07	24.01	28	21.45	28	28	20.41	28	28	21.31	28	20.88	23.45	17.41	20.72	19.76	16.22	23.59	20.45	19.27	28	28	19.37	17.52	19.85	21.45	23.27	24.76	22.75	28	22.49	20.21	28	22.73	18.22	24.46	23.31	16.91	21.63	23.08	21.26	28	17.47	28	20.58	22.21
16C 4.2	14.15	20.38	17.69	28	28	20.02	28	28	20.21	28	23.21	21.29	22.86	19.97	24.18	18.68	18.57	18.51	16.73	22.8	19.41	19.25	28	26.23	17.62	17.48	20	22.85	25.49	23.52	21.67	23.59	18.35	19.05	28	28	17.32	21.85	28	17.25	22.14	19.61	21.07	28	16.95	22.26	19.8	28
16C 4.3	15.27	21.57	18.46	28	26.07	20.38	28	28	19.04	28	23.92	21.29	23.56	19.95	28	19.45	18.14	21.53	16.34	28	24.09	19.85	28	28	19.07	16.34	19.89	23.74	25.35	23.86	22.39	23.99	23.71	18.09	25.77	28	17.06	28	22.95	16.46	21.87	18.89	28	23.43	16.99	23.1	21.12	24.26
16C 4.4	14.7	21.87	18.42	24.11	28	21.22	28	21.44	19.61	28	24.72	21.21	23.72	19.6	28	19.02	18.37	20.77	17.16	22.66	23.01	22.18	28	28	19.37	16.47	19.25	21.53	22	25.01	22.25	28	22.93	17.88	28	24.28	16.97	23.15	25.93	16.58	22.31	20.58	21.27	21.82	17.02	23.84	21.55	22.7
16C 4.5	14.06	20.8	17.83	28	28	22.4	28	22.21	19.66	28	26.81	23.17	23.45	20.3	24.84	19.76	17.59	20.35	17.15	22.8	21.5	19.25	28	26.88	18.99	17.07	19.44	28	25.18	25.15	22.27	28	19.84	19.05	24.65	22.4	17.49	22.16	28	17.1	21.18	22.07	21.35	28	17.8	28	20.18	25.47
16C 4.6	14.42	20.05	18.15	21.79	28	21.32	28	23	18.81	25.15	28	20.86	22.06	21.46	24.91	16.63	18.57	18.57	16.25	22.52	21.16	19.19	28	24.87	18.01	17.49	19.4	19.86	23.85	23.56	24.21	28	23.57	18.59	22.17	21.72	16.64	23.49	28	16.77	21.02	22.49	23.54	28	17.41	28	20.81	23.5
16C 4.7	14.5	21.48	18.66	22.33	28	24.05	28	21.49	19.18	28	22.29	21.29	28	20.31	28	16.98	17.13	20.96	17.77	28	20.34	21.21	28	26.82	18.85	17.67	19.83	21.8	24.8	25.98	28	24.34	21.93	19.48	24.67	23.37	16.82	21.39	28	17.18	23.21	22.94	22.52	28	18.69	24.42	20.35	24.06
16C 4.8	13.66	21.95	17.51	28	28	19.91	28	28	19.33	28	24.49	23.26	24.32	20.12	28	19.94	16.91	21.83	18	22.27	20.11	22.36	28	24.55	18.51	17.83	19.74	21	25.07	24.22	21.88	22.19	21.12	18.04	28	28	17.1	20.99	28	17.47	23.3	28	22.16	28	17.23	23.92	21.07	22.89
16C 4.9	15.37	20.8	18.95	28	28	22.59	28	21.91	23.44	28	22.96	21.71	28	21.19	24.41	17.73	20.1	28	17.21	28	20.37	20.36	28	28	19.32	19.21	20.7	28	24.71	28	23.19	28	22.68	18.97	25.26	21.99	18.63	21.14	24.67	18.03	22.81	21.48	22.11	21.48	18.26	23.72	22.93	28
16C 4.10	14.58	20.15	19.15	28	28	21.29	28	28	20.34	28	23.79	21.82	25.21	21.01	23.16	18.71	17.13	19.77	17.78	28	19.56	19.63	28	28	19.21	17.97	20.35	22.45	25.5	28	23.16	28	22.17	18.19	26.59	24.31	17.21	22	28	17.65	21.57	23.89	26.93	28	17.81	24.43	22.77	23.21
16C 4.11	14.44	20.87	18.43	28	28	21.31	28	22.22	19.06	25.83	23.3	20.88	24.36	20.18	28	18.21	17.54	21.63	17.37	28	20.09	22.92	28	26.08	20.15	17.23	19.5	22.65	28	25.2	22.56	28	23.44	18.15	28	28	17.08	21.06	28	17.37	23.21	22.83	22.78	28	17.78	28	21.71	23.2
16C 4.12	14.54	19.83	17.77	28	28	21.09	28	28	19.44	28	23.16	20.97	28	19.87	22.83	18.22	17.29	19.69	17.49	22.98	21.64	20.54	28	28	19.61	17.41	20.01	21.44	23.92	28	21.97	23.97	22.15	18	25.09	23.49	17.08	20.62	23.95	16.94	28	24.29	28	28	17.8	24.35	19.96	21.66
16C 4.13	13.83	21.72	19	28	28	21.46	28	20.61	19.7	28	25.94	22.75	22.61	20.66	25.24	19.03	17.28	20.42	18.47	22.43	20.1	21.39	23.7	28	19.07	17.64	19.98	22.32	24.5	28	21.98	28	20.52	17.65	23.34	23.71	17.12	21.6	22.56	17.19	22.41	22.09	20.75	28	17.87	28	21.16	22.82
16C 4.14	13.46	21.18	17.87	28	28	20.87	28	22.45	19.98	28	24.1	22.81	24.13	20.34	28	19.08	16.41	22.51	17.72	21.1	22.27	22.54	28	24.06	17.95	17.18	19.57	24.06	25.16	26.06	23.57	23.09	19.99	18.24	28	22.01	17.09	23.24	28	17.06	22.28	22.76	21.66	28	17.62	24.11	20.41	25.06
16C 4.15	14.65	21.25	18.41	28	28	21.21	28	20.54	19.17	28	23.5	21.16	23.39	19.85	28	18.73	17.3	21.94	17.13	23.7	20.49	20.73	28	28	18.78	17.01	20.49	26.05	22.19	24.05	23.19	28	21.27	18.42	27.38	21.71	17	20.95	23.91	17.72	22.13	20.84	22.6	28	17.99	24.6	20.85	22.73
16C 4.16	14	21.18	18.59	28	28	20.78	28	21.78	19.54	28	28	21.19	23.42	20.33	28	18.6	18.26	20.12	18.1	23.83	20.37	19.36	28	25.75	18.75	17.49	19.87	28	22.51	23.93	28	26.85	20.48	18.26	24.48	22.85	17.14	22.48	28	16.86	21.52	22.18	28	22.14	17.43	28	21.82	23.29
16C 5.1	13.92	22.77	16.63	28	28	20.43	28	20.44	19.28	28	22.61	21.69	25.62	20.25	25.86	19.02	17.11	21.93	17.21	23.47	20.45	22.21	28	25.17	18.33	17.23	20.15	23.71	28	28	23.58	28	20.08	18.15	25.38	22.48	17.81	28	24.45	17.81	22.37	22.08	20.59	28	17.44	22.62	22.29	23.15
16C 5.2	13.81	19.97	17.94	28	28	20.24	28	28	18.12	22.86	24.61	21.95	23.7	21.34	24.42	19.7	17.58	20.5	17.54	21.54	19.32	20.61	28	26.1	18.89	17.12	19.98	23.71	24.26	28	22.66	22.5	17.22	18.53	28	20.84	16.99	22.41	23.96	17.45	22.85	20.86	19.31	28	17.67	22.44	20.65	22.83
16C 5.3	14.16	21.45	19.08	28	28	20.46	28	28	19.81	25.69	21.09	22.75	24.71	19.61	28	18.5	16.11	20.9	17.56	23.87	19.61	20.07	28	24.15	19.32	17.82	20.19	28	25.35	28	22.61	22.37	19.71	18.94	24.66	22	17.37	21.2	21.15	18.4	21.72	23.36	20.77	28	17.99	23.31	22.56	22.31
16C 5.4	13.65	19.45	17.07	22.76	28	18.4	28	20.87	18.37	23.27	21.67	20.51	24.87	19.88	26.97	17.03	16.06	21.21	17.06	22.08	19.47	28	28	20.18	20.28	17.45	20.03	20.15	22.65	28	27.84	22.34	19.99	18.12	28	22.06	17.47	21.25	22.88	16.9	24.3	20.66	28	28	17.23	24.34	22.45	22.74
16C 5.5	14	19.85	17.19	23.2	28	20.38	28	28	18.48	28	23.65	21.36	22.77	20.78	28	17.99	17.08	19.78	17.42	28	19.44	17.96	28	23.34	18.52	16.92	21.19	19.86	23.2	28	22.51	24.19	17.11	18.44	28	21.49	17.27	28	23.79	16.61	21.09	19.55	19.17	28	17.12	23.14	21.58	23.8
16C 5.6	15.09	19.83	18.77	28	26.34	23.8	28	23.98	21.02	28	21.9	24.11	24.52	21.74	25.07	19.86	19.48	23.12	17.4	28	22.26	19.44	25.37	28	19.83	18.62	20.51	24.65	27.81	28	25.79	28	17.53	19.47	21.91	21.27	17.6	24.89	19.21	18.37	21.31	20.52	22.75	28	17.85	22.89	22.37	22.95
16C 5.7	13.45	20.37	17.1	28	28	20.88	28	21.21	19.04	24.55	23.87	21.13	21.83	20.63	23.35	17.74	17.28	20.44	17.43	25.03	20.17	18.75	28	26.63	19.39	17.97	21.3	19.47	26.26	28	26.47	28	16.09	17.7	25.99	20.98	17.27	25.42	28	17.12	20.9	19.82	21.4	26.15	17.4	24.88	20.25	22.04
16C 5.8	14.14	21.32	19.11	23.68	28	20.48	28	28	19	24.72	22.49	22.43	24.03	20.43	28	19.9	17.34	28	18.04	28	20.59	22.19	28	21.59	19.77	18.72	20.99	28	23.26	28	21.87	28	19.27	18.5	28	28	17.35	21.94	28	17.75	22.17	23.68	21.16	22.82	17.59	28	21.65	22.48
16C 5.9	13.62	19.97	16.58	23.32	28	19.69	28	21.67	17.67	22.59	22.09	20.3	22.74	20.51	23.77	18.79	16.33	22.41	16.87	22.03	19.13	20.28	28	22.2	19.1	18.13	21.43	21.78	22.76	28	22.75	27.37	18.56	18.15	28	20.42	17.8	21.33	22.58	17.03	23.54	20.31	28	28	17.74	21.57	20.31	24.09
16C 5.10	13.94	21.05	18.28	23.93	28	21.85	28	28	18.47	25.4	28	20.95	23.26	19.92	28	18.44	16.81	20.15	16.77	28	20.37	28	28	25.69	19.59	17.03	20.44	23.16	28	28	28	28	17.91	18.86	28	23.98	17.62	22.04	23.87	17.27	22.92	20.46	20.47	24.39	17.48	22.17	22.28	23.1
16C 5.11	13.41	19.73	17.31	23.95	28	19.73	28	21.67	18.48	22.23	24.01	24.59	23.18	20.93	23.39	17.33	16.4	20.81	18.16	22.15	19.02	18.73	28	20.22	18.29	18.09	21.39	19.85	22.28	28	23.7	22.2	17.41	17.53	28	21.99	17.46	24.6	28	17.11	22.82	21.71	20.56	22.15	17.71	23.14	20.7	23.81
16C 5.12	14.13	20.12	18.08	28	26.03	22.63	28	23.62	21.04	26.95	21.5	20.57	23.03	19.3	24.64	19.12	19.27	20.55	16.69	24.38	20.51	18.22	23.3	28	18.55	17.43	19.58	28	23.26	28	24.78	28	17.45	18.96	23.73	20.5	17.42	28	18.65	17.47	22.17	18	21.42	22.4	17.99	23.48	21.8	21.95
32C 1.1	12.73	21.41	19.63	24.03	28	19.16	28	22.83	18.52	17.36	20.03	25.46	28	19.45	28	16.1	15.65	28	19.47	21.74	19.95	22.24	28	16.54	25.11	23.06	21.15	16.36	17.39	20.71	28	23.88	20.59	18.17	28	28	19.37	21.41	28	17.96	23.5	22.38	20.97	17.91	18.75	28	24.43	19.77
32C 1.2	14.02	18.39	28	28	21.19	28	23.31	28	24.41	28	22.51	21.93	21.3	25.39	20.57	17.38	21.33	21.7	18.57	22.78	21.33	23.59	20.24	24.43	19.5	17.96	22.29	21.03	23.9	28	24.37	28	17.51	20.86	18.92	19.96	17.9	23.99	17.38	18.66	21.37	20.08	22.19	22.82	19.33	22.36	19.01	22.5
32C 1.3	12.84	21.54	19.96	21.3	28	20.07	28	22.55	18.41	17.98	20.68	28	28	20.99	28	16.57	15.62	28	20.62	20.91	19.38	21.61	28	17.17	23.62	28	20.47	16.07	18.1	21.2	25.37	22	23.73	18.33	28	28	20	20.49	28	18.94	22.62	28	21.05	19.86	18.51	28	28	19.38
32C 1.4	12.98	21.29	19.37	19.84	28	19.55	28	21.04	18.03	17.14	19.79	28	28	19.69	28	16.27	15.59	28	20.74	20.83	18.78	28	25.34	16.5	28	28	20.27	16.35	17.33	19.59	20.84	21.02	21.79	17.15	28	28	19.61	23.51	22.95	18.44	22.92	28	21.77	19.19	18.38	28	28	18.26
32C 1.5	14.14	19.84	21.73	28	21.43	23.93	22.88	22.77	28	28	23.18	23.18	20.25	28	19.69	16.73	20.22	28	18.89	28	20.31	22.68	24.54	28	18.82	18.8	22.56	22.57	20.7	28	22.75	28	17.47	23.45	20.5	21.63	17.91	28	17.57	18.47	24.29	28	28	22.18	18.79	24.42	19.95	28
32C 1.6	13.36	19.73	20.99	28	21.64	22.5	20.19	28	21.63	23.15	23.1	21.01	28	22.34	19.24	16.12	20.22	20.22	17.74	22.49	20.47	28	21.94	28	20.58	17.47	22.07	19.76	20.4	28	23.64	28	19.09	21.92	17.47	21.09	17.46	21.64	17.14	18.2	19.71	20.36	28	28	19.02	20.91	19.78	24.1
32C 1.7	13.15	21.69	20.02	22.63	28	20.39	24.14	23.05	18.98	18.54	21.36	23.29	28	20.6	28	17.22	17.27	28	19.8	23	20.5	28	28	17.19	24.01	21.67	22.9	16.89	17.98	21.17	22.61	23.8	21.37	19.53	28	28	19.79	23.9	28	18.92	21.55	28	21.45	20.9	19.03	24.6	24.47	19.33
32C 1.8	13.82	18.82	23.88	28	23.03	22.53	19.07	28	23.09	28	28	22.97	23.57	22.51	20.45	15.82	19.82	21.44	18.68	22.83	21.22	28	23.04	28	19.04	17.42	22.54	20.13	20.97	26.37	28	23.8	17.7	19.72	19.65	19.6	17.56	24.99	18.68	17.79	25.08	18.72	22.26	28	18.89	22.73	19.17	28
32C 1.9	13.93	18.59	21.36	28	20.83	23.36	20.03	28	24.12	22.88	21.59	22.52	18.66	28	20.37	16.27	21.62	21.99	21.05	22.59	20.86	20.82	19.77	28	18.65	17.87	21.99	19.78	21.14	28	25.17	23.4	17.19	21.97	22.39	19.56	17.77	28	17.67	19.02	21.66	19.42	20.2	22.87	19.16	22.97	18.49	28
32C 1.10	13.98	20.16	24.74	28	23.98	21.6	18.42	25.74	22.7	24.05	28	22.63	28	18.84	21.74	16	19.06	15.68	18.5	25.99	28	21.41	24.31	28	28	23.5	21.76	19.9	21.93	28	21.32	22.22	21.65	19.82	17.66	20.27	18.19	19.47	21.9	17.49	18.3	18.6	21.55	28	19.09	21.75	20.99	28
32C 1.11	13.43	21.28	19.46	21.78	28	20.44	28	23.85	19.54	18.2	21.45	24.32	28	20.56	28	16.78	16.79	28	19.78	23.79	19.96	28	28	17.33	22.99	21.57	21.15	16.45	17.93	21.13	27.98	22.3	21.12	18.41	28	28	21.16	22.61	23.64	19.25	22.27	28	22.5	22.15	19.5	28	28	19.66
32C 1.12	12.73	21.47	20.25	21.9	28	19.83	28	21.47	19.04	17.99	20.36	28	28	18.64	28	16.55	15.9	28	18.68	21.87	19.69	22.82	28	17.76	22.83	19.57	20.25	16.46	17.46	20.6	23.58	21.83	20.65	17.94	28	28	19.81	21.67	23.92	18.27	22.89	28	20.16	18.42	18.58	28	22.71	19.45
32C 1.13	14.3	20.24	21.63	28	22.65	23.02	19.47	28	22.06	21.52	24.58	22.89	28	19.88	21.33	16.78	19.32	18.3	17.91	23.59	21.27	23.88	28	28	28	22.52	21.43	22.89	22.47	28	28	28	22.2	20.28	18.38	19.84	18.39	20.19	20.47	18.94	21.27	21.15	28	28	20.06	22.06	19.79	24.7
32C 1.14	11.92	20.79	19.56	20.45	28	18.49	22.7	21.1	18.07	16.61	20.91	28	28	18.63	23.86	14.61	16.15	28	19.25	21.75	19.73	28	28	17.37	25.62	21.07	20.47	15.54	17.82	20.61	22.56	22.04	20.83	17.94	22.91	28	19.57	21.33	24.85	17.82	21.42	28	21.36	18.58	18.44	23.8	21	17.81
32C 1.15	13.45	18.88	20.97	28	21.06	28	21.38	28	22.13	28	22.79	22.11	22.64	22.25	19.12	15.74	20.19	25.11	16.98	23.11	20.16	23.21	21.04	28	18.97	18.74	22.6	20.34	19.92	28	21.8	23.29	17.54	20.89	19.85	19.23	18.44	28	18	17.89	20.38	19.04	28	28	18.88	20.67	19.1	26.53
32C 1.16	13.7	19.88	19.82	28	21.46	22.5	20.87	25.79	21.81	23.53	22.69	21.95	22.04	21.66	19.73	16.46	21.33	28	18.08	28	20.1	22.13	20.36	24.79	21.06	18.6	22.28	20.74	19.72	28	21.93	28	19.25	20.34	19.44	20.69	19.12	24.34	18.94	19.14	19.92	19.8	20.58	28	18.78	21.45	18.92	23.51
32C 1.17	13.29	19.35	24.41	28	21.52	21.68	19.15	28	21.91	23.82	23.11	21.25	28	19.69	22.03	15.17	21.68	17.98	17.19	23.76	19.91	22.2	24.38	25.41	23.25	19.22	21.76	19.19	23.46	28	22.22	28	20.89	23.25	17.76	19.94	18.85	21.3	19.26	17.49	18.05	17.94	20.39	28	18.79	20.71	20.77	28
32C 1.18	13.53	19.73	20.65	28	22.76	21.87	28	28	23.83	24.75	23.14	21.43	18.87	25.28	19.32	15.75	21.34	22.66	20.18	22.6	21.73	28	22.19	28	18.74	17.74	22.75	19.13	19.68	28	24.59	25.27	17.79	20.19	23.29	20.51	19.18	28	17.01	18.65	23.63	23.03	21.21	28	19.35	24.65	19.27	24.48
32C 1.19	14.74	20.53	22.02	28	28	24.72	22.33	28	23.39	23.45	28	21.64	28	22.4	22.06	16.19	20.31	21.74	17.82	28	21.28	28	23.13	22.66	22.37	18.62	21.75	19.3	22.03	28	22.78	24.13	21.81	20.97	17.83	18.88	19.14	28	18.54	19.35	20.92	20.4	28	28	18.26	22.96	20.1	28
32C 1.20	14.51	19.78	23.46	28	23.04	22.46	19.11	28	23.3	23.35	24.33	22.67	28	20.11	21.22	16.31	20.02	18	18.78	28	23.07	28	23.02	28	22.56	20.61	21.78	20.32	22.06	28	22.83	28	19.32	22.02	17.74	20.58	18.89	23.22	19.37	17.62	20.69	18.82	28	28	19.62	20.37	20.1	26.11
32C 1.21	13.89	19.05	22.9	28	21.63	22.37	22.97	28	24.62	28	24.98	21.24	28	24.53	19.97	15.6	21.74	28	18.13	28	21.9	21.67	21.46	28	19.51	21.3	22.39	19.99	22.17	28	23	22.33	19.32	22.2	17.75	20.41	18.88	28	17.66	18.98	21.55	20.56	22.99	28	19.11	20.18	18.85	28
32C 2.1	11.45	20.03	17.41	21.61	28	19.19	23.49	22.37	18.06	16.4	22.34	28	28	20.22	23.56	13.98	14.97	25.83	18.17	20.47	18.67	28	21.52	15.95	21.39	21.9	20.17	13.28	18.92	21.86	22.17	20.94	17.63	17.39	22.37	28	19.24	22.42	25.31	18.18	22.8	22.77	20.04	19.63	18.69	28	26.25	18.56
32C 2.2	12.78	20.67	19.15	21.65	28	20.99	28	21.42	18.58	18.98	25.24	28	28	21.2	23.13	14.54	16.14	28	19.79	20.96	20.18	28	28	17.67	23.54	19.95	20.05	15.55	19.49	28	23.48	20.06	19.97	18.57	25.28	23.9	20.11	22.18	23.37	18.09	21.95	22.8	22.35	20.53	18.95	28	22.31	20.17
32C 2.3	12.02	20.17	18.88	21.78	28	19.13	28	28	17.91	21.81	21.25	28	24.71	19.98	24.19	14.48	15.2	24.36	20.75	22.06	18.71	21.4	28	16.96	25.5	20.65	19.76	15.46	19.42	28	24.84	20.88	19.02	17.86	28	28	20.27	23.4	28	18.09	22.66	28	20.89	18.97	17.8	28	21.33	21.29
32C 2.4	12.36	19.12	18.26	28	23.45	22.67	22.49	20.96	22.39	28	21.61	21.83	19.7	20.35	21.67	14.74	19.22	21.29	17.72	22.39	20.29	19.47	19.89	23.55	21.23	19.17	21.86	18.84	20.85	26.51	21.45	28	17.43	17.6	18.8	22	18.98	28	17.63	17.65	22.99	20	19.42	28	18.47	20.97	19.72	28
32C 2.5	13.65	19.97	22.04	28	28	24.5	23.15	28	21.78	28	23.96	25.35	24.72	25.88	22.66	15.43	20.36	28	23.81	28	21.1	22.81	21.07	25.65	22.82	21.14	21.17	18.57	22.79	26.91	22.52	22.93	19.83	19.09	21.48	21.89	20.08	28	18.51	19.43	23.2	19.51	22.66	28	19.31	28	20.7	27.1
32C 2.6	13.56	20.84	22.77	21.72	28	19.7	28	22.67	19.3	20.81	23.52	28	28	22.79	24.92	15.33	16.66	21.45	19.6	24.98	19.27	24.98	28	19.98	23.82	22.84	21.91	16.48	19.35	27.67	23.86	21.95	21.24	16.83	28	28	20.08	28	23.95	18.97	22.71	28	20.92	19.16	18.89	28	28	22.92
32C 2.7	12.16	19.63	18.87	22.71	24.96	20.29	23.98	23.17	18.93	19.92	22.25	24.86	23.38	20.28	24.01	14.37	16.17	28	18.17	22.05	18.9	22.33	22.16	17.93	21.56	19.27	20.69	15.49	20.81	26.38	25.03	21.5	17.64	16.71	23.9	22.45	18.97	25.66	19.64	18.68	22.68	23.54	20.87	21.72	18.23	24.77	20.98	26.17
32C 2.8	13.53	19.06	20.7	28	24.89	23.18	23.04	28	28	28	24.64	22.59	24.91	19.95	21.77	14.91	19.72	28	19.09	28	20.03	28	21.59	28	20.36	19.49	22.08	19.92	21.23	28	28	23.47	17.3	21.03	18.52	21.15	19.52	28	18.31	18.51	19.62	18.5	22.27	28	19.14	20.92	20.21	28
32C 2.9	13.04	20.28	18.36	19.86	28	20.42	28	28	18.01	19.84	27.4	26.31	24.53	20.62	23.52	14.48	14.83	28	19.61	28	19.51	21.48	28	16.8	22.88	20.23	19.74	14.8	20.69	21.49	23.79	20.5	17.38	17.97	28	28	19.62	20.01	28	19.4	23.03	22.32	24.28	20.19	17.6	28	23.46	19.75
32C 2.10	11.86	20.25	17.49	20.31	25.93	19.97	24.13	22.59	18.7	17.81	20.16	28	28	18.97	24.66	14.13	15.44	23.98	20.63	21.09	18.85	28	26.67	16.4	28	20.38	19.62	15.04	19.24	21.52	21.71	21.12	22.35	17.58	28	28	19.81	21.95	24.3	18.92	21.82	28	19.62	19.66	18.16	23.29	21.88	17.9
32C 2.11	13.53	19.79	22.05	28	24.78	26.14	23.16	28	28	28	23.05	23.14	23.73	21.99	21.66	15.55	20.97	19.57	18.94	28	21.42	28	24.96	25.28	22.51	20.38	22.16	18.23	21.08	28	23.63	24.94	19.01	18.09	20	20.58	19.42	28	18.88	18.55	23.72	19.79	22.11	28	19.51	22.45	18.6	25.89
32C 2.12	13.14	21.29	19.07	20.65	28	20.01	28	28	18.57	19.64	21.44	28	28	28	28	14.8	16.33	28	20.8	22.98	19.54	28	28	17.3	28	24.14	22.08	15.51	18.66	28	28	20.75	20.52	18.14	24.85	28	20.16	24.12	24.92	18.69	22.5	28	21.25	20.12	19.45	28	26.56	21.43
32C 2.13	13.94	20.46	20.92	28	28	23.15	22.89	28	22.85	28	23.33	28	22.11	22.98	21.71	15.63	19.45	28	20.84	28	22.86	28	21.83	28	20.45	19.36	22.09	19.16	24.39	28	23.91	28	20.17	20.1	20.47	23.97	19.63	28	19.84	19.9	21.01	22.03	22.64	21.88	19.51	23.43	20.11	25.33
32C 2.14	13.42	18.99	20.16	28	28	21.7	23.47	28	28	28	21.67	23.14	18.35	28	18.53	14.39	20.96	28	18.01	22.78	20.4	21.32	21.49	24.6	18.17	19.09	21.58	18.53	24.78	24.2	28	28	17.42	17.52	20.28	18.54	18.63	28	17.63	17.74	23.29	19.91	21.75	23.41	18.74	21.49	18.26	23.99
32C 2.15	12.76	18.64	20.79	28	26.51	23.61	19.87	28	22.66	28	23.07	22.72	17.96	21.77	20.17	14.62	19.27	19.42	20.46	28	20.64	19.92	19.39	28	18.2	18.73	20.74	19.58	22.96	28	24.34	21.23	16.99	17.57	18.05	20.5	18.7	21.99	17.84	17.56	21.67	19.03	20.76	22.43	18.06	23.92	19.29	28
32C 2.16	12.46	20.65	21.87	28	28	22.83	21.32	28	21.88	28	24.23	23.73	21.75	20.57	20.7	14.64	19.44	21.63	18.45	24.15	20.22	21.62	21.02	23.26	19.7	19.88	20.55	17.78	23.92	28	24.6	28	17.46	16.88	19.91	20.68	19.08	22.19	19.95	18.19	19.91	19.75	22.68	22.69	18.76	23.74	19.02	28
32C 3.1	11.92	20.13	17.91	20.21	28	19.44	28	28	19.1	16.74	19.68	28	28	20	28	14.45	15	28	19.9	20.19	20.3	23.11	28	16.01	24.81	21.28	20.47	13.74	18.22	21.51	22.68	21.13	23.7	17.67	28	28	19.83	20.21	28	18.45	21.92	28	21.15	18.81	18.67	28	23.67	18.59
32C 3.2	12.37	22.57	20.73	21.93	28	18.78	23.18	28	18.97	18.97	23.64	28	28	21.34	28	14.96	16.66	28	18.36	28	19.91	26.81	22.85	18.46	24.67	20.18	21.14	15.12	21.75	23.84	22.14	28	22.74	17.25	28	28	19.1	21.77	26.88	19.78	21.81	25.29	19.69	20.52	18.56	28	24.64	19.5
32C 3.3	12.86	21.34	19.44	21.75	28	18.51	23.18	24.02	18.8	17.78	21.52	28	28	19.98	28	14.67	15.19	28	18.63	21.73	19.45	28	22.65	17.41	28	20.5	20.7	16.08	18.23	22.88	23.13	21.18	25.71	16.81	28	28	19.05	20.87	26.23	18.35	22.09	28	19.64	20.48	17.83	24.52	28	19.44
32C 3.4	11.61	20.68	16.91	21.17	28	18.73	22.8	21.23	18.02	16.91	22.92	28	28	20.92	28	14.7	15.29	28	19.22	21.26	19.02	28	24.36	16.2	22.91	19.42	20.84	14.16	19.37	21.49	23.52	21.06	18.98	16.79	28	28	19.66	21.2	25.45	18.25	23	24.8	19.47	20.52	17.94	24.56	22.63	19.7
32C 3.5	13.54	23.56	19.41	21.98	28	20.75	28	21.58	18.98	17.93	21.09	28	28	21.07	28	15.35	16.3	23.97	20.79	22.11	19.72	28	28	16.97	28	20.31	21.38	15.29	19.07	22.8	27.79	23.32	21.21	17.76	28	28	21.7	23.46	26.34	18.7	21.95	28	22.48	20.59	18.62	28	21.69	19.15
32C 3.6	12.7	20.05	20.66	28	22.69	21.8	21.34	28	28	24.97	22.46	22.01	20.31	28	20.38	15.09	21.3	21.08	18.01	28	20.94	22.57	22.71	22.64	18.99	17.86	22.13	18.87	21.59	27.87	28	21.15	18.37	17.41	20.93	19.21	19.64	28	17.4	18.37	24.12	20.87	23.19	28	19.49	23.34	18.55	26.41
32C 3.7	12.81	20.38	20.82	28	24.26	24.41	22.78	28	28	26.78	25.8	21.46	19.28	24.63	19.57	14.81	21.72	20.82	18.77	28	19.49	21.84	22.55	23.95	19.74	18.75	22.09	17.1	20.64	24.9	22.21	24.29	18.53	17.19	22.52	18.8	19.54	28	18.34	18.08	24.22	21.17	20.93	28	19.52	22.41	19.04	25.02
32C 3.8	12.59	19.29	20.54	28	23.54	24.23	20.92	28	23.3	28	23.85	20.92	20.28	21.97	18.81	14.74	20.38	28	17.41	28	21.17	28	22.96	23.25	20.66	18.76	20.01	18.17	21.4	28	24.01	22.44	18.04	17.66	18.8	18.45	19.22	28	17.13	18.34	20.26	19.97	28	28	19.2	23.06	19.5	28
32C 4.1	12.51	19.9	17.75	20.82	28	18.21	23.79	28	17.09	19.58	20.56	28	28	19.6	22.86	14.61	15.88	28	19.13	22.88	18.57	21.88	23.23	16.16	24.24	20.7	19.74	16.52	17.74	20.96	22.41	19.46	20.48	17.03	28	28	18.06	19.61	28	17.51	24.46	28	19.46	18.65	18.3	24.16	22.06	20.1
32C 4.2	13.18	21.26	19.64	20.67	25.7	19.49	22.87	25.51	18.27	18.96	20.91	28	28	20.62	24.35	16.26	16.85	28	19.58	24.97	21.53	28	28	17.82	28	21.67	22.26	17.7	19.08	21.42	24.1	24.91	26.3	18.21	28	28	18.89	21.88	24.42	18.94	22.46	28	21.72	20.18	18.93	28	23.14	20.12
32C 4.3	13.62	18.86	19.97	28	25.22	22.72	21.58	23.68	21.56	28	28	21.39	24.36	23.43	20.24	15.04	21.94	22.45	18.94	28	21.1	23.84	23.04	28	18.28	18.28	22.78	19.46	19.89	25.26	28	22.72	17.53	21.83	18.17	19.79	17.83	28	17.46	18.62	20.78	28	28	28	18.15	21.59	19.08	28
32C 4.4	13.85	19.31	26.44	28	25	23.28	20.92	28	28	28	25.78	22.19	28	21.7	20.18	15.49	20.8	19	17.55	28	21.32	22.36	24.92	27	27.74	18.93	22.18	24.82	23.8	28	28	22.62	21.65	19.96	17.73	21.69	18.34	20.85	28	18.48	19.28	19.63	24.54	22.88	18.59	22.05	20.13	28
32C 4.5	13.87	20.07	28	28	25.77	21.66	20.26	28	28	28	26.14	22.33	28	22.4	20.32	15.9	20.2	18.35	18.86	28	22.29	22.67	28	27.46	26.46	24.97	22.57	21.52	25.96	28	22.46	24.05	21.09	21.51	17.86	21.07	18.61	21.39	20.94	18.04	18.48	23.57	28	28	18.94	28	19.36	25.15
32C 4.6	13.18	19.36	20.9	28	23.66	22.51	22.42	28	28	28	24.26	21.22	22.52	22.86	19.99	15.57	20.4	28	18.45	28	21.75	21.56	21.49	28	18.82	17.82	22.92	19.63	21.97	28	22.58	24.72	16.77	19.51	18.24	19.38	17.53	28	17.15	19.64	23.15	28	21.83	23.41	19.29	24.4	18.93	28
32C 4.7	13.3	21.24	19.59	20.88	28	19.5	28	28	18.24	20.34	25.41	28	28	20.63	22.71	15.44	15.94	28	20.43	28	21.26	28	28	16.74	22.52	18.74	22.25	17.62	18.32	21.97	28	24.46	22.12	17.32	28	28	19.12	23.08	28	20.23	22.4	28	24.41	19.99	18.72	24.21	23.84	21.1
32C 4.8	12.51	21.19	18.49	19.9	28	18	24.13	21.86	17.79	17.67	21.08	25.69	28	19.13	27.01	14.74	14.99	28	20.56	20.52	18.76	22.42	23.72	16.45	25.15	21.04	19.86	16.03	16.72	19.8	18.91	19.82	23.03	17.08	28	28	18.81	20.61	23.97	17.21	23.15	25.55	23.39	17.9	17.77	28	22.05	18.69
32C 4.10	12.58	19.95	17.55	20.14	28	18.54	22.95	28	17.64	18.08	21.21	28	28	19.33	24.93	15.21	15.18	28	19.28	20.9	19.27	24.53	22.98	17.43	24.41	20.39	20.57	16.05	18.14	21.12	21.17	28	20.81	17.32	28	28	18.38	20.05	23.03	18.26	22.79	21.62	20.21	18.34	17.28	28	21.07	18.66
32C 4.11	13.31	19.72	21.99	28	26.49	21.63	23.8	22.06	23.25	28	25.42	20.58	20.03	28	18.71	15.57	20.31	28	18.27	28	21.01	20.62	25.72	28	18.5	16.67	22.56	20.68	20.84	28	19.21	28	17.09	19.03	18.84	18.67	17.52	28	17.79	19.78	23.11	22.32	28	24.45	18.42	22.82	19.27	28
32C 4.12	12.57	20.69	19.2	23.21	28	20.12	23.56	28	19.2	18.48	22.61	28	28	21.51	22.97	16.12	18.79	28	18.67	28	20.65	28	28	18.44	28	23.59	20.63	16.77	17.89	22.92	24.52	23.13	23.89	17.66	28	28	18.38	22.9	23.69	18.52	22.79	28	22.22	20.15	17.69	21.12	28	20.39
32C 4.13	12.28	21.51	19.74	20.75	28	18.58	23.07	24.23	18.27	17.5	26.57	28	28	20.43	23.46	16.21	15.61	28	20.3	24.86	19.3	21.69	28	18.94	28	20.46	20.1	17.46	18.23	22.48	22.66	21.61	20.67	17.83	28	28	19.43	21.86	24.17	19.7	23.24	28	22.62	19.28	18.29	23.35	22.56	20.97
32C 4.14	12.82	19.29	18.83	28	28	22.08	21.04	28	22.71	25.35	23.85	20.73	25.53	23.18	21.06	15.74	20.85	28	17.79	28	22.02	21.59	24.19	28	19.37	18.27	22.51	20.06	19.34	28	28	28	18.42	19.83	19.09	19.57	18.81	28	22.59	18.69	21.27	23.21	21.87	28	17.97	22.69	20.98	28
32C 4.15	12.98	19.44	21.18	28	22.76	23.4	20.72	23.11	23.29	28	25.75	20.3	23.29	21.24	19.54	15.29	21.7	21.71	17.02	24.34	21.36	28	20.27	28	18.86	17.42	21.31	21.79	19.83	28	20.8	28	17.37	19.65	19.29	20.41	17.92	28	17.03	18.47	22.24	19.59	28	22.4	18.28	21.83	19.28	28
32C 4.16	13.13	19.94	23.73	28	23.75	23.65	19.57	28	23.85	24.79	23.22	21.17	28	19.59	20.24	15.88	20.38	17.11	17.92	28	22.99	28	28	28	24.61	22.27	22.04	19.95	20.73	28	23.26	23.38	24.28	19.01	17.66	21.89	18.12	23.32	20	17.32	18.73	19.74	23.15	28	19.19	20.69	20.83	28
32C 4.17	13.15	22.51	19.22	21.81	28	19.05	28	28	19.58	18.79	24.99	28	28	20.62	28	16.1	16.81	28	20.97	28	20.36	23.78	28	18.39	22.72	21.02	21.41	17.06	18.46	26.4	23.38	23.84	24.15	19.03	28	28	20.5	20.81	26.01	20.81	21.29	28	22.79	20.7	18.36	28	28	20.87
32C 4.18	12.49	20.78	16.92	19.21	28	18.74	23.31	22.05	18.29	16.08	20.14	28	25.32	19.42	28	15.87	15.71	28	20.71	21.67	19.02	22.65	28	17.23	23.71	21.18	20.51	15.48	17.53	28	21.76	21	20.68	18.03	28	28	20.39	28	28	17.92	21.95	28	21.49	19.15	18.48	28	28	16.67
32C 4.19	12.82	20.56	16.96	20.2	28	18.72	23.03	20.89	17.81	17.35	19.04	28	28	19.77	28	14.99	14.84	23.89	19.19	20.9	18.51	28	23.45	16.38	25.51	19.59	19.86	15.96	17.09	21.2	22.51	19.44	18.82	17.93	28	24.63	18.98	22.6	23.76	17.6	21.92	22.93	22.55	18.24	18.08	23.04	23.12	17.52
32C 4.20	13.62	19.63	19.15	28	26.01	23.43	20.22	28	22.14	28	25.65	21.89	23.66	24.51	19.86	14.88	19.46	23.29	19.59	28	21.32	21.54	28	28	18.44	19.61	23.33	21.76	21.47	24.81	28	20.78	18.16	20.64	20.26	19.28	18.39	28	17.67	19.24	23.41	23.39	28	28	17.98	21.98	19.26	28
32C 4.21	14.13	19.55	24.68	28	28	22.38	23.98	23.85	28	28	23.98	20.3	24.12	22.94	20.21	15.28	21.03	20.91	17.39	28	21.22	23.44	23.09	25.15	19.86	18.02	22.37	21.25	24.13	28	24.65	28	21.8	22.16	18.41	20.32	18.69	28	22.55	18.68	22.14	23.08	28	28	18.74	21.51	20.51	28
32C 4.22	13.09	18.39	20.27	28	25.86	22.25	20.08	28	28	28	24.64	19.58	19.65	25.25	18.48	14.36	21.97	23.6	18.48	28	22.62	28	21.37	24.58	18.23	17.51	21.16	18.35	19.66	28	28	28	16.78	20.69	19.38	18.74	17.25	28	16.32	18.19	22.32	19.31	22.69	21.82	17.33	19.17	17.49	28
32C 4.23	12.92	21.02	19.43	19.81	25.98	19.14	25.16	21.18	19.87	18.31	20.02	23.86	28	19.22	22.11	15.23	15.83	23.16	19.27	20.59	19.86	23.24	28	15.87	28	21.39	19.58	16.11	18.31	20.32	28	21.14	26.97	17.01	28	28	20.07	22.4	24.51	19.06	23.86	28	24.38	19.12	17.97	28	23.04	18.81
32C 4.24	13.29	19.66	20.89	28	23.9	22.56	21.43	28	28	28	25.32	19.89	25.53	28	19.85	15.6	22.79	22.92	18.48	28	23.44	21.66	28	28	19.23	17.4	21.19	20.33	19.26	28	22.3	22.88	18.1	18.86	19.67	19.75	18.54	28	16.76	19.47	21.97	28	28	22.06	18.64	28	19.18	28
32C 5.1	10.73	19.9	16.89	20.9	28	19.85	22.08	28	17.13	17.83	25.1	28	28	19.87	28	15.58	14.3	24.41	18.21	22.85	19.6	28	28	16.27	23.12	18.22	19.4	15.11	21.35	23.98	28	21.04	23.84	15.7	28	28	18.93	19.75	23.65	19.75	21.84	28	23.21	22.8	17.47	24.93	20.97	18.98
32C 5.2	11.75	20.58	18.27	23.17	28	19.83	23.03	28	18.69	16.87	22.94	23.7	28	20.94	28	16.52	15.89	28	17.8	21.34	19.83	23.59	26.02	17.33	21.36	18.86	19.94	18.85	22.7	22.49	26.17	22.99	21.39	18.09	28	24.59	19.7	20.94	24.11	20.57	24.02	24.21	21.03	26.27	18.06	28	22.38	21.03
32C 5.3	13.41	20.36	18.95	28	25.98	25.71	24.1	28	28	28	21.23	21.71	28	23.19	23.6	15.96	19.38	23.2	17.93	22.64	19.74	28	22.17	25.06	19.9	20.57	21.77	21.9	22.72	28	28	24.18	23.21	19.06	21.98	19.49	18.47	23.96	18.33	19.44	22.23	20.56	23.54	23.87	18.6	23.53	24.02	28
32C 5.4	12	20.69	18.38	28	28	18.72	28	21.62	19.51	17.67	19.21	22.92	22.57	19.74	24.56	15.7	15.7	28	19.79	20.92	19.59	22.52	24.3	16.17	26.1	20.45	21.13	16.28	17.57	28	21.97	27.29	20.06	16.81	28	28	18.76	28	24.57	18	21.9	28	21.48	19.26	18.36	28	22.39	20.59
32C 5.5	13.08	22.5	18.95	28	28	23.6	28	28	28	28	27.7	23.49	23.86	23.92	28	16.71	19.64	28	19.95	23.16	20.82	19.75	23.92	28	20.02	24.07	23.93	19.84	24.4	26	28	28	22.29	19.05	23.92	23.05	18.71	28	20.05	21.36	22.39	28	28	28	19.14	28	20.75	25.03
32C 5.6	12.67	21.58	18.64	23.24	28	20.34	28	28	20.02	19.34	21.71	28	28	20.78	28	16.51	16.76	28	20.67	22.48	20.14	22.57	28	16.71	26.14	21.5	22.06	17.45	19.78	24.51	28	21.3	28	18.72	28	28	20.08	21.18	23.39	20.99	28	28	22.23	20.2	18.45	22.98	22.89	21.3
32C 5.7	12.32	21.66	19.92	22.27	28	20.02	28	28	18.66	18.09	21.43	28	28	20.52	28	16.68	15.28	28	20.65	21.67	20.33	28	28	17.43	28	20.99	20.37	17.48	20.34	28	23.87	28	22.49	18.46	28	28	19.67	22.32	28	19.94	21.61	28	21.71	20.86	18.96	24.7	24.53	20.15
32C 5.8	13.95	20.18	25	28	23.69	28	20.45	28	28	28	23.84	22.37	21.17	27.1	19.67	15.87	21.32	19.9	18.46	23.63	22.56	21.73	22.42	28	22.38	20.06	24.66	20.11	20.33	28	22.14	28	20.96	17.88	18.53	20.08	18.03	28	23.19	19.48	21.5	20.01	23.19	28	18.7	21.2	18.38	28
32C 5.9	12.65	20.85	17.43	20.41	28	19.28	24.2	24.15	17.8	18.36	20.56	28	28	19.59	23.31	14.89	15.16	28	20.49	22.66	18.54	25.01	28	16.88	24.93	18.93	19.74	16.45	17.36	23.79	23.84	20.8	19.74	17.34	28	28	19.89	19.67	28	18.11	21.8	28	26.23	20.74	17.67	28	24.99	20.78
32C 5.10	14.13	21.38	20.56	28	22.47	23.26	20.03	22.06	25.05	28	28	24.24	28	23.56	20.35	16.64	21.64	23.43	19.04	22.91	23.47	28	22.51	26.09	28	21.53	22.57	19.16	19.86	28	21.78	22.8	22.69	22.27	18.42	20.87	20.98	28	23.03	20.08	19.43	19.11	28	28	18.43	21.86	20.67	27.05
32C 5.11	13.3	22.06	20.28	21.32	28	20.08	28	28	20.37	19.28	27.3	28	28	22.06	28	16.09	16.43	22.65	22.06	28	19.07	22.97	28	18.33	28	23.34	20.83	17.35	19.85	25.26	20.94	28	20.08	18.94	28	28	20.48	23.64	24.84	19.42	28	28	22.18	22.39	18.05	24.78	23.61	21.65
32C 5.12	13.65	20.44	21.92	28	23.23	22.54	21.88	28	24.62	24.16	28	21.87	19.71	28	20.51	16.52	20.52	21.51	19.8	28	22.05	22.94	28	28	19.21	17.84	22.68	20.62	19.94	28	22.85	28	20.28	18.99	20.03	21.51	19.37	28	16.77	20.78	22.31	28	28	28	18.73	23.3	19.61	28
32C 5.13	12	20.67	19.52	21.49	26.3	19.02	28	28	18.92	17.76	20.06	28	28	19.59	28	15.29	15.45	28	19.32	23.07	19.38	28	28	16.61	22.64	21.53	21.29	17.04	18.86	28	20.38	21.17	21.58	17.98	25.34	28	20.04	22.55	21.38	18.57	22.99	23.67	21.92	19.66	18.68	28	23.13	19.72
32C 5.14	12.49	21	18.65	28	28	18.69	28	21.52	18.72	18	21.49	22.53	28	21.41	23.96	15.86	15.87	23.94	18.96	21.73	19.37	22.79	28	17.72	21.52	18.67	21.51	16.67	20.01	27.17	21.31	23.13	18.85	17.51	28	28	19.67	24.15	28	18.01	23.7	28	20.47	20.3	18.04	25.74	20.73	23.33
32C 5.15	12.52	21.38	21.18	28	28	19.57	23.03	28	20.93	18.46	20.8	28	22.45	20.8	28	15.41	16.17	28	20.58	22.9	19.43	21.73	23.89	17.98	23.73	21.79	22.26	17.4	18.18	28	24.36	28	28	18.31	28	28	19.69	28	21.56	18.96	21.65	28	21.54	21.16	18.48	28	22.85	21.91
32C 5.16	13.67	22.24	17.29	19.65	28	19.11	28	22.31	19.26	16.2	20.94	28	28	20.22	28	15.2	14.96	22.15	17.99	22.56	19.92	20.43	28	18.86	22.27	23.37	20.63	15.96	18.91	21.4	27.03	28	22.61	18.48	28	24.11	21.05	21.29	24.14	18.44	23.56	28	22.27	21.68	16.1	24.33	23.32	18.89
32C 5.17	13.63	22.25	17.19	20.55	28	20.01	28	20.8	18.82	17.1	22.71	23.35	28	20.11	28	15.78	15.18	28	19.04	26.85	20.27	22.82	28	17.77	22.32	21.71	21.71	17.87	19.54	20.05	28	20.85	19.31	18.72	28	28	20.58	20.46	28	18.49	23.82	28	22	21.47	17.36	25.21	23.09	19.18
32C 5.18	12.53	21.24	18.32	22.71	25.79	19.22	28	26.41	19.28	18.04	22.58	28	28	19.98	28	15.11	15.53	21.97	21.71	21.83	20.17	28	28	16.97	23.58	19.64	20.69	16.49	19.18	28	28	21.92	21.95	17.59	28	28	20.35	28	23.08	19.96	23.48	28	21.88	20.51	18.77	28	22.37	20.11
32C 5.19	13.16	19.62	19.85	28	26.73	22.96	28	28	24.65	28	22.49	20.41	20.98	28	20.78	15.33	21.2	23.95	18.16	28	21.89	18.97	20.34	28	19.72	18.7	25.19	20.54	22.3	27.73	28	25.19	18.24	18.43	18.79	20.62	18.97	28	17.84	18.29	21.43	20.12	23.42	22.59	16.71	21.39	19.94	28
32C 5.20	14.57	23.24	19.77	21.58	28	19.8	24.32	28	19.67	19.65	23.91	28	28	21.1	24.81	15.51	16.94	28	21.51	28	20.88	22.48	28	19.84	22.58	20.82	23.58	18.84	20.85	22.39	28	22.37	20.58	18.65	28	28	20.88	23.2	23.83	21.4	21.02	28	28	21.7	17.66	28	27.02	22.79
32C 5.21	13	21.85	18.2	23.3	28	19.34	28	22.74	19.78	19.4	22.52	28	28	20.97	28	15.46	16.21	28	20.33	23.21	19.76	28	28	18.09	28	20.96	20.08	16	19.3	24.51	28	22.96	28	17.82	28	28	20.47	21.57	28	21.2	23.85	28	20.96	22.76	17.88	28	26.75	19.61
32C 5.22	12.51	22.22	19.68	28	28	19	28	28	19.18	18.28	25.4	28	28	20.93	28	15.06	16.25	22.6	19.4	23.17	20.16	23.95	28	16.89	28	22.76	20.52	16.52	21.46	28	22.22	23.29	21.6	17.58	28	28	20.68	21.97	24.13	19.66	21.81	28	22.18	21.75	17.93	28	23.34	21.79
32C 5.23	12.72	20.87	19.29	20.87	28	19.57	28	28	19.71	18.86	28	28	28	20.21	28	15.42	15.65	28	21.03	22.05	19.96	28	28	16.33	28	20.19	19.35	16.02	18.19	21.67	28	21.01	21.94	17.91	28	28	20.32	20.65	28	19.24	22.49	28	22.89	21.82	17.7	28	23.71	21.05
32C 6.1	12.185	19.365	19.725	28	25.28	22.965	20.865	23.735	25.03	28	20.985	21.16	22.01	23.465	20.975	17.645	20.9	20.705	17.605	28	19.84	18.98	19.265	28	20.27	18.37	21.995	20.07	21.47	28	22.065	25.175	17.115	20.11	20.095	19.425	16.94	24.655	16.86	17.925	23.24	22.39	20.98	22.765	17.945	20.275	21.29	25.56
32C 6.2	10.715	19.895	17.55	19.64	28	19.02	23.83	22.615	16.9	17.32	19.905	22.275	24.62	19.22	26.64	14.77	14.805	23.95	17.515	20.39	17.975	23.105	20.58	16.08	23.62	18.115	18.235	13.64	17.23	22.655	20.385	20.055	17.945	16.765	28	22.435	17.2	21.625	24.735	16.92	23.11	28	19.37	18.945	18.015	21.075	24.44	16.905
32C 6.3	11.56	21.665	18.86	22.09	28	19.63	28	22.34	18.42	18.015	21.01	28	28	20.85	28	16.87	15.915	22.565	20.715	21.28	18.885	28	28	16.84	28	19.715	20.03	15.23	18.65	22.055	22.865	23.9	20.745	17.74	28	28	18.905	21.67	25.735	18.625	21.785	28	21.175	19.865	19.6	28	28	18.605
32C 6.4	13.9	20.415	18.695	28	25.77	21.58	22.705	22.2	24.69	28	23.04	23.61	23.945	23.83	21.595	17.505	19.78	28	20.465	28	21.105	22.715	21.435	28	22.405	18.99	20.91	19.295	21.745	28	28	28	20.79	19.885	22.01	21.1	19.13	28	18.02	19.88	22.64	21.38	28	21.67	19.815	21.595	21.775	25.395
32C 6.5	13.93	22.16	21.945	28	24.935	21.115	21.67	28	28	28	23.43	24.14	28	25.38	22.37	18.64	19.935	22.13	19.23	28	20.975	21.74	21.52	28	28	21.25	23.715	22.225	21.37	28	512.74	23.04	19.465	20.83	22.88	21.925	18.42	28	19.38	19.575	22.34	22.92	512.27	24.32	19.965	23.58	28	28
32C 6.6	11.63	21.025	18.885	20.765	28	19.31	24.55	21.89	17.985	17.36	23.745	28	28	21.02	28	15.74	15.78	23.905	18.935	28	19.145	21.265	28	18.375	23.245	20.49	19.555	15.27	18.315	24.38	20.88	28	19.245	19.3	28	28	18.83	21.615	28	18.005	21.9	24.08	20.445	21.21	18.705	23.455	22.61	21.135
32C 6.7	13.265	22.195	20.64	21.65	28	20.325	23.36	28	20.065	20.765	26.45	28	28	21.535	28	17.59	17.29	28	19.44	23.555	19.875	20.74	28	18.97	24.515	18.84	21.69	19.135	20.855	25.51	28	22.85	19.475	19.645	28	28	18.945	24.56	28	19.325	22.05	22.975	20.105	21.415	19.445	28	24.2	22.06
32C 6.8	11.685	23.135	18.235	19.915	28	20.08	28	21.855	18.47	17.47	21.88	24.675	28	21.055	28	17.11	15.9	28	20.25	22.4	19.285	22.145	24.1	17.425	28	20.11	19.8	16.31	18.91	23.85	23.365	22.76	19.06	17.955	28	28	19.945	28	514.02	18.55	21.285	28	19.725	20.66	18.73	23.88	23.71	19.96
32C 7.1	12.085	21.985	20.25	19.93	28	19.685	24.02	22.64	18.4	16.94	20.39	23.125	28	20.565	26.165	16.69	15.425	28	20.04	28	18.705	23.175	24.13	17.67	28	20.77	20.625	16.975	18.58	20.555	23.815	21.095	21.45	18.005	28	28	18.85	20.885	28	18.63	21.905	28	20.5	19.77	18.94	24.955	28	18.13
32C 7.2	14.24	20.58	20.685	28	26.355	20.535	24.81	28	28	28	24.32	24.14	23.015	28	21.855	17.645	16.38	23.02	21.86	28	21.585	28	20.535	26.26	19.9	19.315	22.815	20.94	25.92	25.49	22.56	28	19.985	19.605	21.215	19.625	18.415	28	19.405	20.82	24.79	23.735	28	21.63	19.79	24.21	21.56	28
32C 7.3	12.855	23.1	21.5	24.31	28	20.18	28	22.56	19.055	16.85	23.59	28	28	21.62	28	16.935	16.15	28	21.145	23.155	20.275	28	28	20.175	28	28	21.49	17.075	18.225	20.195	23.285	28	22.625	19.455	28	28	20.275	28	28	19.12	21.86	28	22.535	20.075	19.965	24.155	28	19.79
32C 7.4	13.01	20.995	23.21	21.315	28	19.655	28	25.27	18.975	18.015	23.77	28	28	21.45	28	16.18	16.15	28	21.175	23.445	19.935	21.995	28	19.36	28	28	20.73	17.26	19.625	19.72	25.625	24	21.5	20.24	28	28	19.63	21.095	25.86	19.8	21.615	28	22.03	20.23	19.87	28	28	17.95
32C 7.5	14.175	21.06	21.775	28	24.255	21.655	24.285	28	24.63	28	23.41	21.56	23.8	24.5	20.725	17.205	20.845	21.65	18.76	28	21.68	28	28	28	21.3	19.715	22.33	28	22.685	28	28	23.85	21.725	22.495	19.62	20.365	18.525	28	18.49	20.89	22.535	23.81	28	22.005	19.98	22.14	22.78	24.29
32C 7.6	14.21	20.385	23.535	28	23.46	20.735	28	28	28	25.605	23.245	28	27.475	22.68	21.365	16.325	20.485	19.31	22.065	28	21.415	24.49	21.305	28	21.4	19.555	23.37	22.015	23.15	28	27.73	24.995	21.015	20.265	19.37	20.47	18.675	28	19.83	20.025	21.86	28	28	21.72	19.875	21.755	20.63	28
32C 7.7	14.175	20.19	20.755	28	28	21.655	26.035	24.665	28	28	28	23.435	21.935	28	21.46	17.24	24.07	28	23.155	24.025	21.64	22.96	21.96	28	22.52	19.255	22.645	21.11	21.995	512.07	24.68	28	19.01	21.105	21.965	19.56	18.22	28	18.5	21.195	22.29	28	28	22.06	20.47	22.65	22.255	28
32C 7.8	12.77	20.86	19.965	21.73	28	19.8	28	23.45	18.875	18.94	21.585	28	28	20.525	28	16.425	16.51	28	20.66	23.485	19.935	24.5	28	17.99	28	22.94	21.975	16.73	19.81	21.51	22.995	22.24	28	18.785	28	28	19.415	20.645	24.155	19.375	22.745	28	20.615	20.56	19.935	25.325	28	18.385
32C 8.1	13.395	21.65	20.385	22.855	28	20.67	28	28	19.615	18.435	22.855	28	28	21.65	28	17.155	16.84	28	20.06	28	20.295	28	28	18.135	28	24	20.455	16.73	20.315	22.525	28	23.995	20.705	19.23	28	23.82	19.735	21.975	24.79	20.355	22	28	20.55	22.995	19.965	28	28	21.42
32C 8.2	13.445	23.985	20.13	21.605	28	20.58	23.43	28	19.005	17.705	21.74	28	28	21.73	28	17.075	16.73	28	21.455	28	20.11	22.48	28	17.695	28	28	21.6	16.055	19.735	21.845	28	22.12	22.21	19.635	28	28	20.72	23.16	27.115	20.745	21.65	28	28	21.77	19.625	28	28	22.635
32C 8.3	12.835	23.38	20.335	21.695	28	20.2	28	513.27	18.71	18.19	21.945	28	28	20.915	28	17.13	16.17	28	21.745	23.19	19.82	28	26.83	16.685	28	21.455	20.995	16.195	20.365	20.51	28	23.125	22.44	19.46	28	28	19.545	21.745	28	20.96	23.515	28	23.085	22.65	20.13	28	28	19.06
32C 8.4	13.51	21.5	19.78	23.045	28	19.655	23.705	28	19.425	22.63	21.34	24.79	28	22.295	25.535	17.49	17.345	19.935	19.825	24.59	20.655	21.455	23.445	18.915	22.9	19.655	21.335	18.525	23.595	24	24.28	22.09	19.165	19.085	25.78	28	18.78	28	19.865	19.525	22.51	24.06	22.625	22.27	20.325	22	23.955	24.77
32C 8.5	14.635	20.47	20.41	28	27.44	21.665	23.72	22.65	25.185	28	27.05	22.405	20.825	28	23.765	17.2	20.215	22.39	21.62	28	21.035	22.225	21.29	25.5	22.4	20.65	22.8	19.76	22.845	28	25.125	28	19.535	21.715	21.455	20.985	19.625	28	18.62	20.43	23.415	26	28	21.235	20.615	21.3	21.66	28
32C 8.6	13.065	22.6	21.55	21.76	28	20.79	25.13	28	20.07	18.4	23.405	28	28	21.77	28	17.135	15.75	28	19.96	22.005	19.92	21.675	28	18.075	28	22.425	20.195	17.755	20.085	20.19	23.405	20.775	24.065	19.695	28	23.76	19.135	28	28	21.665	22.585	28	21.795	21.095	20.615	24.325	25.32	19.28
64C 1.1	14.34	21.23	28	28	28	27.01	19.62	28	19.6	28	21.61	25.65	28	18.89	22.22	15.72	20.27	15.06	19.03	22.97	22.68	23.71	21.22	28	28	18.53	23.97	20.69	26.01	24.94	28	21.39	24.81	19.02	18.83	23.4	19.62	20.39	27.03	17.99	20.96	20.29	22.89	22.15	20.68	21.33	22.91	28
64C 1.2	13.21	23.85	20.77	23.24	28	19.91	28	21.24	18.69	18.79	18.38	28	28	20.11	28	17.05	16.95	23.25	21.46	20.83	20.87	28	28	17.63	28	28	24.21	18.77	17.84	19.71	24.3	23.13	28	19.38	28	28	24.2	28	26.25	19.78	22.61	28	28	20.3	18.66	28	28	18.42
64C 1.3	15.57	20.28	24.68	23.54	24.67	22.93	28	28	28	28	28	21.57	19.59	28	20.29	17.51	21.31	23.46	28	23.81	20.56	22.17	28	28	20.17	19.92	23.93	28	28	28	22.83	28	18.89	19.96	28	19.84	18.83	28	17.39	18.62	23.71	24.85	21.09	24.3	20.7	28	23.51	26.39
64C 1.4	14.38	20.73	28	28	28	23.43	20.77	28	18.79	28	26.53	28	28	20.63	22.3	16.53	20.07	15.28	18.81	28	21	21.44	21.95	24.45	28	19.9	23.75	23.33	28	26.41	28	23.58	28	28	19.23	28	19	19.55	26.49	17.99	20.42	20.11	24.2	25.06	20.4	28	25.33	28
64C 1.5	14.63	20.43	28	28	28	21.78	18.38	28	18.13	24.5	23.28	23.94	28	19.11	23.21	15.81	20.52	14.79	17.7	28	20.75	28	20.63	22.01	22.85	20.2	22.6	20.48	28	28	28	24.74	25.73	21.08	18.85	22.89	18.44	19.31	23.19	18.09	19.14	20.38	23.56	24.62	20.25	21.68	21.83	28
64C 1.6	14.74	20.16	20.85	28	23.04	22.29	28	28	28	28	27.61	22.26	20.1	28	19.13	17.02	19.16	21.66	28	23.4	20.83	21.34	22.54	28	20.56	18.78	24.03	28	21.42	28	22.22	28	18.66	18.61	28	19.73	18.05	28	17.16	18.2	24.72	28	22.74	24.61	20.62	22.63	20.36	23.01
64C 1.7	14.85	21.09	28	28	28	25.01	19.58	28	20.98	28	24.08	24.38	28	20.29	23.18	16.83	19.66	15.59	18.64	28	21.79	28	23.04	28	25.38	19.36	22.97	26.14	28	26.3	28	25.28	26.32	20.05	19.49	28	18.86	19.06	22.76	18.22	20.19	21.44	23.71	21.75	20.2	21.36	22.45	28
64C 1.8	15.12	23.85	19.6	21.42	28	20.69	28	22.84	19.43	18.25	20.56	28	28	20.27	23.29	16.09	16.7	28	21.58	21.63	19.76	20.82	28	15.66	28	28	24.16	17.64	17.22	19.63	22.68	28	25.14	19.69	28	28	23.82	22.16	27.56	19.07	23.91	28	23.44	21.59	19.05	28	28	19.5
64C 1.9	14.92	21.04	28	28	28	24.29	21.76	28	18.9	28	27.9	28	28	21.48	23.67	16.33	20.79	15.69	19.29	23.29	23.74	22.11	22.7	26.71	24.07	20.03	23.48	23.13	28	28	28	22.76	28	20.66	20.02	25.01	18.64	19.22	22.73	18.22	19.82	20.83	28	22.97	20.16	23.11	24.32	28
64C 1.10	13.28	23.64	20.78	22.48	28	20.32	28	23.38	19.03	19.06	20.44	28	28	20.48	28	17.33	17.08	28	21.81	25	19.6	24.54	28	18.02	28	23.71	24.45	17.73	18.7	21.12	27.53	22.85	23.21	20.07	28	28	23.99	23.67	27.31	19.61	21.85	28	28	20.73	19.3	24.94	28	19.49
64C 1.11	15.16	21.48	28	28	28	23.04	20.44	28	19.53	28	23.91	24.22	28	20.37	22.76	16.27	20.43	15.65	19.37	28	21.92	28	25.02	28	23.8	18.59	22.57	21.44	25.36	27.22	28	24.61	23.8	21.87	19.44	28	19	19.75	28	18.49	22.11	21.25	23.62	23.84	20.48	21.46	23.66	28
64C 1.12	13.64	23.15	19.45	22.78	28	22.08	28	22.73	20.66	19.28	20.32	28	28	20.82	28	17.18	17.08	28	22.06	21.5	19.72	23.63	28	17.68	22.04	28	22.67	17.05	18.71	20.92	28	24.8	24.62	22.23	28	28	22.37	22.63	28	19.51	24.9	28	23.7	22.58	19.23	28	28	19.24
64C 1.13	15.52	20.86	28	28	28	22.94	21.44	28	23.64	28	24.96	28	28	24.27	21.43	17.46	20.8	15.14	20.36	28	21.3	28	28	28	24.05	20.25	22.81	28	24.45	28	23.66	22.68	24.2	22.37	18.86	22.83	18.21	20.47	24	17.02	20.46	23.31	23.24	22.7	20.2	20.79	24.66	28
64C 1.14	13.8	23.61	20.36	23.57	28	22.06	28	28	18.95	20.21	21.98	28	28	20.35	28	15.62	17.72	28	21.69	23.53	20.73	28	28	17.34	23.52	28	23.08	16.6	18.56	22.16	23.03	28	28	19.83	28	28	28	22.33	28	19.39	22.2	24.15	20.73	21.39	20.07	28	28	21.04
64C 1.15	13.44	21.96	19.86	23.34	28	20.15	28	28	19.32	21.09	21.14	28	28	20.29	28	15.79	18.27	28	20.79	22.23	20.23	28	28	16.53	28	23.78	23.27	16.4	18.22	20.31	22.64	22.21	28	20.79	28	28	22.81	21.09	28	19.17	22.13	28	22.62	23.15	19.18	28	28	20.97
64C 1.16	12.53	25.07	18.5	24.65	28	20.78	28	21.98	19.27	18.2	19.55	28	28	19.71	28	15.57	17.27	28	28	20.6	20.77	21.2	28	16.57	28	23.13	23.39	16.28	18.2	20.65	28	22.74	26.21	19.73	28	28	25.01	28	24.56	18.71	22.36	28	28	20.77	20.03	28	28	17.93
64C 1.17	12.86	24.63	19.45	22.21	28	22.03	28	28	19.14	17.67	22.22	28	28	20.92	28	16.27	17.01	28	22.57	24.05	20.74	24.85	28	16.77	28	22.35	23.3	16.58	18.36	21.69	28	22.35	23.57	19.74	28	28	22.39	21.25	24.24	18.81	22.94	28	22.16	20.12	19.17	28	28	22.85
64C 1.18	13.09	23.66	18.53	22.01	28	22.05	24.13	22.11	19.47	18.98	20.97	28	28	20.28	28	15.58	17.26	28	19.78	22.05	19.9	28	28	17.61	25.55	24.45	24.03	16.53	18.55	21	23.85	23.21	28	20.21	28	28	21.72	22.07	28	19.55	22.48	28	21.3	21.12	19.34	28	24.52	19.62
64C 1.19	13.3	22.82	20.09	25.87	28	21.03	25.32	22.78	20.38	18.98	21.12	28	28	20.67	25.72	16.19	17.04	28	22.13	23.61	19.74	28	28	16.89	24.03	28	22.34	17.89	18.28	21.42	24.09	24.85	28	20.15	28	28	24.47	21.99	28	20	22.93	28	20.82	22.34	20.23	28	28	19.53
64C 1.20	13.76	22.37	19.8	28	28	20.47	28	21.83	19.15	17.32	22.7	28	28	20.57	28	15.37	16.52	28	22.6	23.42	19.71	22.14	28	18.35	28	28	22.96	18.88	19.04	20.51	24.88	24.54	21.21	23.37	28	28	22.06	28	26.92	20.85	24.19	28	23.3	21.56	19.82	28	28	18.93
64C 1.21	14.8	20.79	28	28	23.49	22.11	20.69	28	20.88	28	28	25.32	24.83	24.47	20.14	15.67	22.47	18.48	19.22	24.27	22.79	23.89	22.8	28	28	21.57	25.21	21.39	23.68	23.83	28	28	22.71	19.84	19.75	20.87	19.64	23.32	25.86	18.44	21.08	20.25	28	23.62	20.35	20.99	22.48	24.91
64C 1.22	16.08	20.74	21.6	28	23.38	22.63	23.68	28	28	28	24.84	22.48	19.15	22.83	20.25	16.42	21.14	20.9	28	24.28	21.51	21.31	27.09	24.75	20.07	18.44	23.68	23.66	22.91	28	27.95	28	18.88	19.43	24	19.84	20.05	28	17.16	18.67	22.89	22.98	28	28	20.22	25.96	21.36	26.33
64C 1.23	15.98	20.24	21.97	28	21.66	22.83	24.11	28	28	28	28	22.24	19.36	28	20.08	16.68	19.69	28	28	28	21.77	21.86	28	28	20.13	18.31	23.74	28	22.55	28	28	24.19	18.58	19.71	28	20.32	19.72	28	17.57	18.92	22.87	24.33	28	28	20.16	24.16	20.92	28
64C 1.24	12.98	24.24	19.89	22.04	28	20.75	24.43	22.55	19.71	18.59	22	28	28	20.84	28	15.81	17.28	28	19.66	25.96	19.75	25.29	28	16.84	28	25.13	23.92	15.85	18.58	20.93	28	22.46	28	20.1	28	28	24.04	21.94	28	19.13	22.79	28	23.73	22.56	20.55	28	23.74	19.38
64C 1.25	12.57	24.45	18.43	22.43	28	22.09	28	28	18.26	18.28	25.43	28	28	20.81	22.22	16.65	16.69	28	20.76	28	20.19	28	28	18	23	20.63	23.18	15.84	18.53	20.5	25.15	21.35	21.76	20.59	28	28	20.97	21.49	27.1	21.08	23.33	28	28	22.02	18.88	28	23.85	20.86
64C 1.26	15.04	21.45	28	28	28	22.19	20.32	28	22.39	25.7	22.72	28	28	20.76	20.71	15.89	20.57	16.15	18.33	28	23.11	21.77	22.27	23.38	24.83	20.09	23.14	21.79	28	28	28	28	23.74	20.62	18.74	24.29	20.4	20.57	21.02	18.39	21.52	21.43	24.97	28	20.46	21.52	23.74	28
64C 1.27	11.61	22.6	17.79	22.03	28	20.52	28	21.51	18.67	16.63	21.74	28	28	21.01	28	15.6	16.26	28	20.2	21.05	19.45	22.35	28	16.66	23.6	23.06	23.18	15.76	17.59	20.59	25.24	22.73	28	20.77	28	28	23.78	22.87	28	19	23.39	28	28	20.83	18.85	28	28	17.99
64C 1.28	11.88	23.85	17.26	23.27	28	20.83	28	22.06	19.13	17.1	20.13	28	28	20.61	24	15.52	16.61	28	23.78	22.04	19.69	28	28	16.56	28	28	22.23	15.79	17.89	18.99	24.51	25.06	28	19.24	28	28	28	22.09	25.32	19.08	22.52	28	22.04	21.46	18.95	28	27.71	17.1
64C 1.29	12.63	22.02	19.09	23.33	28	20.73	28	20.63	21.31	17.96	18.79	28	28	19.34	23.98	15.07	17.07	28	20.94	20.26	18.88	21.81	28	15.32	24.65	28	22.64	15.4	18.77	22.6	25.91	24.36	24.76	20.68	28	28	23.53	20.78	28	17.66	22.79	28	22.21	21.48	19.27	28	23.74	18.38
64C 1.30	13.04	23.21	20.47	28	28	21.99	22.73	20.9	21.43	18.47	20.03	25.5	28	20.44	28	16.06	17.45	28	21.56	21.68	20.23	22.37	28	16.39	28	22.9	23.11	16.93	21.04	24.06	28	22.58	28	23.98	28	28	28	24.19	28	20.24	22.23	28	28	24.39	19.29	28	28	20.44
64C 1.31	12.14	22.43	18.54	22.9	28	22.38	28	20.11	20.04	17.09	19.82	23.83	28	20.41	27.11	15.97	16.28	28	26.55	22	19.58	21.4	28	17.61	28	28	22.65	16.05	18.45	19.39	28	24.32	28	21.5	28	28	22.78	25.27	28	20.45	22.44	28	23.92	23.2	19.04	28	28	18.06
64C 1.32	11.95	25.59	17.7	22.53	28	20.74	28	23.95	18.72	16.76	19.92	28	28	21.42	28	16.29	16.1	28	28	22.95	19.77	23.09	28	17.23	28	24.34	22.8	16.54	18	19.44	22.21	28	28	20.84	28	28	24.42	24.21	24.73	19.61	21.33	28	25.21	20.37	19.92	28	28	17.52
64C 1.33	12.24	24.44	18.86	23.81	28	21.52	28	28	18.86	17.04	20.58	28	28	20.87	28	16.96	16.55	28	22.47	22.14	19.7	28	28	17.08	28	21.21	23.63	15.81	18.59	20.11	23.74	21.89	25.37	21.89	28	28	23.12	22.58	28	19.14	21.45	28	24.48	21.81	19.45	28	28	18.72
64C 1.34	13.65	26.32	20.41	28	28	24.04	28	28	21.26	20.2	23.48	28	28	24.8	28	16.9	18.81	28	28	23.08	20.43	22.52	28	18.14	28	28	26.22	18.25	20.95	20.96	24.79	23.4	26.86	24.23	28	28	24.13	28	28	28	22.84	28	25.12	24.84	20.58	28	28	20.98
64C 1.35	10.97	23.16	16.93	20.89	28	20.6	28	20.05	18.08	15.83	17.89	28	28	19.08	28	14.55	15.83	28	21.75	20.89	19.05	23.41	28	16.04	28	21.39	21.52	14.59	17.33	17.96	23.22	23.07	28	17.93	28	28	23.71	21.55	26.61	18.51	22.87	28	23.92	19.55	18.25	28	28	15.96
64C 1.36	11.77	22.71	18.58	20.7	28	20.49	23.43	20.95	18.3	16.25	19.63	28	28	20.27	24.07	15	15.84	28	21.37	20.95	19.19	28	28	16.41	28	24.38	22.69	15.17	17.57	18.66	28	28	22.73	20.55	28	28	22.62	21.09	27.43	18.15	28	28	23.52	19.9	18.94	28	28	17.22
64C 1.37	12.23	22.11	17.9	22.96	28	20.92	28	21.71	19.76	17.32	20.6	28	28	20.6	28	16.15	17.09	28	23.1	21.4	19.27	21.37	28	16.49	26.68	25.12	22.76	15.29	18.33	20.7	28	23.51	24.38	19.67	28	28	24.49	22.75	28	19.07	23.41	28	22.37	22.21	19.64	28	28	18.66
64C 1.38	11.95	23.12	18.21	21.54	28	20.02	28	24.61	18.52	16.84	20.9	28	28	20.23	28	15.54	16.29	28	20.86	21.14	18.75	23.05	28	16.14	28	22.67	22.61	16.18	18.4	19.33	24.2	22.49	28	21.25	28	28	25.38	20.43	26.76	18.6	21.65	28	20.78	22.3	18.83	28	28	19.16
64C 1.39	12.31	22.48	18.51	22.36	28	20.46	28	22.91	19.35	17.64	20.5	28	28	20.4	28	15.95	16.67	28	21.09	20.67	19.88	22.73	28	16.08	22.81	21.45	21.73	15.12	18.18	21.03	25.26	28	25.34	19.18	28	28	23.14	22.1	24.59	19.71	23.29	28	21.65	20.93	19.22	28	27.52	18.57
64C 1.40	14.58	19.93	21.79	28	21.07	21.88	28	28	28	28	27.36	21.03	19.56	27.03	19.34	14.81	20.52	20.32	28	24.18	20.86	28	28	28	20.83	16.67	24.25	24.39	22.42	28	28	28	18	18.67	25.55	20.12	19.86	28	16.98	18.09	21.23	21.7	26.78	28	19.78	28	19.57	23.31
64C 1.41	14.31	21.32	22.89	28	28	22.03	22.69	28	20.93	28	25.43	25.25	28	19.92	21.53	15.73	20.1	15.49	19.09	23.53	22.88	23.92	21.14	23.49	22.85	19.59	22.62	23.2	28	28	28	23.85	25.18	24.71	19.84	28	20.85	20.45	20.47	18.72	22.27	21.72	28	28	20.29	21.51	26.58	26.15
64C 1.42	13.73	20.81	19.35	28	28	21.59	22.65	28	18.69	28	28	21.58	28	19.93	21.97	15.14	19.62	14.78	19.17	28	20.71	21.29	22.55	18.77	20.83	18.39	22.68	21.29	21.92	24.34	28	23.03	22.37	20.42	19.64	23.83	20.28	19.41	21.39	18.04	23.6	23.32	28	21.05	19.54	21.16	23.23	28
64C 1.43	15.15	21.7	28	28	28	22.5	20.67	28	28	28	28	23.53	28	21.38	21.02	16.29	19.81	16.55	19.12	28	23.04	28	28	28	28	22.25	22.51	24.16	25.58	28	28	28	23.9	22.63	19.16	22.59	20.01	20.92	20.79	18.81	20.93	19.52	28	23.01	21.48	21.97	22.99	24.41
64C 1.44	13.94	21.97	20.73	24.72	28	21.4	28	28	21.55	18.87	22.22	24.13	28	20.88	28	15.23	17.28	28	23.41	22.45	20.63	22.55	28	18.3	22.52	24.27	22.8	15.82	20.86	22.83	26.81	23.22	20.94	27.86	28	28	22.96	23.2	28	21.04	23.18	28	21.17	22.8	20.49	28	28	20.69
64C 1.45	13.43	21.23	22.72	23.59	28	20.34	28	21.41	21.07	19.95	20.07	28	28	20.37	28	15.57	18.7	28	23.03	22.49	20.05	22.71	24.59	18.7	28	24.81	23.58	18.49	19.33	21.87	28	22.9	21.52	19.89	28	28	22.06	22.94	23.49	19.46	21.01	28	22.37	21.97	20.61	28	24.88	20.59
64C 1.46	11.85	24.93	18.63	22.18	28	21.26	28	20.62	18.88	15.98	21.12	28	28	20.63	28	15.36	16.12	28	22.08	22.24	19.4	28	28	17.03	28	24.29	22.21	15.67	17.38	19.38	28	23.62	22.6	20.77	28	28	24.23	23.72	24.43	19.94	23.5	28	28	20.68	19.81	28	28	17.06
64C 1.47	11.72	23.35	18.81	21.01	28	20.38	28	28	19.42	17.39	21.06	28	28	20.24	28	15.79	16.85	28	21.07	21.41	19.68	22.71	28	17.23	28	28	22.72	16.68	18.41	19.32	28	28	28	20.67	28	28	22.38	22.56	28	19.88	21.96	28	28	21.48	20.4	28	28	17.17
64C 1.48	11.46	22.1	17.61	21.64	28	21.76	28	20.73	18.92	16.61	19.27	28	28	20.33	23.23	15.5	15.9	28	21.37	20.91	19.6	28	28	16.06	25.65	23.11	21.95	15.77	17.61	18.65	28	28	28	19.67	28	28	25.16	21.12	28	19.06	24.7	28	22.63	20.06	20.76	28	28	16.5
64C 2.1	11.3	24.08	17.78	20.6	28	21.34	28	21.68	19.12	16.56	19.26	28	28	19.8	28	15.04	16.76	28	22.21	20.93	19.17	21.95	28	16.02	28	28	21.49	14.85	17.55	19.69	23.31	22.29	28	18.81	28	28	25.52	20.8	28	18.51	23.75	24.85	21.96	20.29	19.43	28	28	15.7
64C 2.2	10.52	22.9	19.03	17.87	28	21.54	23.51	28	18.23	17.99	20.27	28	28	19.01	28	15.3	14.92	28	19.07	20.28	18.27	28	28	16.17	28	20.9	18.63	15.05	17.22	21.17	22.53	20.7	24.44	18.79	28	28	22.72	18.94	25.39	17.79	22.82	28	20.72	19.27	19.23	28	28	17.21
64C 2.3	12.14	21.85	19.73	21.68	28	20	28	28	19.84	19.9	21	28	28	19.96	28	16.09	17.16	28	20.89	21.83	19.48	28	28	16.49	24.47	21.42	21.88	15.95	19.87	21.84	28	22.83	24.49	18.88	28	28	23.32	20.81	28	18.45	22	28	20.25	19.4	20.39	24.51	28	18.96
64C 2.4	11.59	22.21	20.62	20.69	26.84	19.93	27.17	21.71	19.27	19.5	19.96	28	28	19.1	24.24	17.04	16.16	28	21.82	22.14	19.53	21.03	28	15.97	24.34	23	21.32	16.48	18.5	21.19	23.65	21.92	25.24	19.46	28	28	20.95	20.3	24.63	17.99	21.55	28	20.93	20.22	20.32	28	25.51	19.04
64C 2.5	13.66	20.1	28	28	28	24.38	19.9	28	21.33	28	28	28	28	21.1	21.24	15.91	20.8	15.54	18.25	28	21.32	28	28	28	28	19.13	21.61	21.88	23.44	25.61	25.98	21.77	23.83	21.05	18.97	22.2	19.73	19.93	21.98	17.03	19.05	21.88	22.62	24.51	20.9	21.83	22.84	26.44
64C 2.6	12.77	23.48	20.16	22.26	28	21.23	28	28	20.66	20.89	22.19	28	28	22.23	25.04	16.96	18.8	28	20.01	22.2	20.31	28	28	17.42	23.85	20.72	22.16	16.58	19.12	21.47	24.62	22.73	25.82	19.45	28	28	20.92	20.94	28	18.65	21.33	28	21.02	21.34	19.98	28	24.53	18.85
64C 2.7	13.71	20.42	28	28	28	24.62	21.16	28	23.43	28	27.67	28	28	20.93	20.88	15.5	21.96	17.48	18.58	28	21.58	28	25.67	28	25.1	19.35	22.05	21.79	21.85	26.57	28	22.9	23.5	20.45	19.35	21.66	19.67	20.42	22.81	18.4	18.94	19.25	28	28	20.68	21.51	20.68	23.22
64C 2.8	14.57	20.33	28	28	22.38	22.66	22.56	28	21.12	24.85	28	28	24.16	22.71	21.11	16.48	18.92	20.91	18.89	28	20.98	22.66	28	23.66	28	20.28	22.42	23.52	23.09	28	28	22.74	25.14	21.05	20.09	22.39	19.24	20.37	22.13	18.44	19.9	22.73	23.93	23.05	20.94	25.3	21.26	25.13
64C 2.9	11.07	21.38	18.37	20.98	28	19.5	28	23.57	18.89	17.16	19.36	28	28	19.36	28	15.17	15.88	28	20.41	20.31	18.32	28	28	16.21	28	21.32	21.23	15.52	17.09	19.15	21.76	22.71	26.16	18.85	28	28	22.65	20.59	23.55	18.19	23.12	28	23.23	20.53	19.44	28	24.23	16.64
64C 2.10	11.61	22.86	18.25	21.79	28	20.54	28	21.02	18.97	16.33	18.09	28	28	18.76	28	15.53	16.03	28	24.09	20.68	19.05	28	28	15.63	24.18	20.85	20.81	14.93	17.62	18.74	23.52	23.82	28	19.47	28	28	23.13	23.76	26.3	17.95	21.05	28	20.93	19.54	18.87	28	28	15.99
64C 2.11	12.22	22.08	19.07	22.51	28	21.35	26.02	20.92	20.9	17.71	20.47	28	28	20.74	28	15.76	16.39	28	21.63	20.26	19.92	28	28	16.94	28	21.66	22.32	15.92	18.27	20.15	22.68	24.54	25.53	17.72	28	28	23.46	20.55	28	18.41	21.29	28	20.7	20.6	20.56	28	22.93	17.24
64C 2.12	11.68	22.05	18.43	20.53	28	21.15	28	21.3	19.79	16.64	19.16	28	28	20.28	28	15.6	16.1	28	20.09	21.56	19.39	23.37	28	16.24	28	24.77	22.69	16.71	18.12	20.7	22.85	21.36	24.64	19.3	28	28	24.31	21.14	28	18.64	21.38	28	21.8	20.24	20.45	28	23.4	17.11
64C 2.13	12.8	21.49	20.48	21.49	25.53	20.43	28	21.59	19.63	19.89	20.15	28	28	20.58	28	15.38	17.18	28	21.36	19.88	19.9	24.21	28	16.37	28	22.41	22.54	15.18	17.99	20.24	23.98	22.36	23.43	19.33	28	28	24.99	20.75	28	18.29	22.19	28	20.82	20.35	19.7	28	24.89	19.28
64C 2.14	13.73	20.91	18.93	20.94	28	19.09	28	21.6	19.72	17.01	21.38	23.88	28	19.38	28	14.23	15.37	28	20.5	28	19.43	21.92	28	20.06	25.4	21.96	22.21	17.19	18.51	22.07	21.59	21.09	19.51	19.63	28	28	21.83	20.87	28	18.3	22	28	20.76	21.51	19.62	23.77	23.9	17.45
64C 2.15	12.18	21.04	17.52	22.77	28	19.51	28	20.97	18.94	17.43	20.56	28	28	20.36	28	14.2	15.83	28	20.93	21.79	19.77	28	28	17.37	25.76	21.79	21.87	18.06	19.28	20.65	23.09	22.81	20.24	18.89	28	28	25.58	21.35	24.37	20.09	23.53	28	21.4	20.36	19.61	28	28	17.8
64C 2.16	14.51	19.81	24.47	28	28	28	22.54	28	22.11	23.53	24.51	28	28	21.86	21.24	16.35	19.96	16.59	19.05	23.66	22.31	22.15	25.72	24.96	28	21.11	22.13	21.03	25.69	21.65	28	28	22.59	21.98	19.23	21.55	20.55	19.37	21.51	17.75	19.9	23.04	28	22.39	20.71	23.18	22.17	24.44
64C 2.17	16.99	23.74	28	28	28	22.96	20.49	28	19.49	28	28	28	28	22.1	24.64	19.09	21.49	18.55	23.57	28	21.13	21.61	24.39	25.07	28	23.26	23.91	28	25.58	28	28	22.26	26.36	22.36	21.14	28	25.44	20.52	23.38	19.81	20.98	26.55	28	24.25	20.41	20.98	22.59	28
64C 2.18	10.04	21.3	16.87	20.8	28	21.35	28	21.02	18.89	15.59	17.86	28	28	18.68	28	14.12	14.77	28	28	19.58	18.98	28	28	15.38	25.41	21.78	21.55	14.4	16.8	18.2	24.52	23.94	23.93	17.79	28	28	23.42	25.29	22.5	20.62	21.44	28	22.25	20.11	18.99	28	28	15.03
64C 2.19	11.46	23.45	17.99	21.67	28	21.09	23.58	21.63	18.88	16.85	19.43	23.4	28	19.75	28	15.18	15.94	28	20.13	21.16	19.73	22.03	28	16.14	28	28	22.01	15.77	17.71	20.13	28	22.12	28	19.25	28	28	24.73	21.51	23.1	18.83	24.53	28	20.93	19.98	19.98	28	23.75	16.42
64C 2.20	12.44	23.96	19.99	25.97	28	20.98	28	23.25	20.44	17.36	20.28	28	28	21.37	28	15.75	16.37	28	24.22	19.51	19.92	28	28	18.39	28	28	22.27	16.17	18.7	20.28	28	28	28	18.41	28	23.92	23.34	22.38	27.55	19.35	22.63	28	28	21.99	19.85	28	26.26	17.35
64C 2.21	13.06	24.1	19.06	20.88	28	22.21	28	22.72	20.84	17.72	19.81	28	28	20.42	28	16.6	17.1	28	21.54	19.87	19.12	23.62	28	17.65	28	23.35	22.42	16.58	19.5	20.09	28	28	24.04	19.68	28	28	28	21.83	28	19.73	23.24	28	21.5	22.89	19.96	28	28	17.18
64C 2.22	11.95	24.16	19.62	21.75	28	21.14	28	28	20.7	18.19	20.96	28	28	21.03	28	16.55	17.11	28	20.99	22.62	20.22	28	28	17.61	28	22.56	23.21	15.72	18.72	21.26	25.24	28	23.45	18.96	28	28	21.63	23	28	20.91	22.31	28	22.43	22.31	20.47	28	24.9	18.39
64C 2.23	12.03	25.58	19.47	21.99	28	20.72	28	23.39	19.93	19.09	21.26	28	28	20.71	28	16.13	17.02	28	20.37	22.72	19.93	23.52	28	16.81	28	24.1	22.49	15.96	18.6	21.74	23.41	22.71	28	18.81	28	28	25.73	22.27	27.4	18.9	20.94	28	21.12	22.39	20.37	28	23.15	18.13
64C 2.24	12.73	24.44	18.27	19.77	28	21.28	28	20.32	20.25	16.65	20.62	28	28	20.38	28	16.24	16.18	28	22	21.46	19.23	24.34	28	15.95	28	22.9	22.57	15.16	18.39	19.5	23.4	21.51	24.37	20.08	28	28	24.14	20.9	24.29	19.15	24.23	28	21.54	20.73	20.23	28	28	16.52
64C 2.25	11.66	21.73	20.24	20.95	28	20.26	28	20.81	21.42	16.25	21.38	28	28	20.9	22.67	16.38	17.38	28	20.37	22.34	19.52	28	28	17.04	22.2	20.36	21.78	16.99	17.44	28	21.14	21.45	20.06	20.31	28	23.54	20.08	28	21.42	18.59	22.65	28	28	23.15	20.27	28	24.85	21.13
64C 3.1	12.04	20.49	21.83	23.94	25.87	20.96	24.37	21.2	21.29	20.91	18.98	28	28	19.45	28	16.29	17.46	28	28	21.04	19.87	23.52	28	16.68	28	28	22.9	18.41	18.97	23.51	28	28	24.85	20.78	28	28	25.01	23.67	23.98	18.7	23.02	28	22.9	20.95	20.1	28	23.47	18.93
64C 3.2	12.81	24.39	20.2	23.63	28	20.79	28	28	19.38	18.34	21.8	23.13	28	20.09	28	16.67	16.8	28	19.64	21.27	19.31	22.9	28	17.49	28	22.07	22.88	19.94	18.22	20.98	24.03	21.81	24.87	22.61	28	28	21.87	20.73	23.15	18.84	22.28	28	21.75	20.2	19.94	28	24.64	19.18
64C 3.3	12.67	21.37	20.01	23.19	28	20.69	28	20.89	20.2	18.72	22.45	28	28	20.9	28	16.39	16.66	28	22.29	24.09	19.83	28	28	16.68	23.33	28	22.89	17.98	18.86	20.79	23.32	28	22.73	19.96	28	28	22.93	23.12	28	19.88	22.42	28	22.5	21.2	19.64	24.39	23.47	19.66
64C 3.4	12.54	23.19	19.53	24.22	28	21.01	28	19.68	19.54	18.86	19.98	28	28	19.8	28	16.95	16.73	28	20.91	22.6	19.11	23.97	28	17.16	23.78	23.21	22.66	19.6	18.3	20.96	24.06	28	24.76	20.03	28	28	22.5	21.97	23.42	18.57	22.94	28	20.69	20.44	18.86	28	28	18.42
64C 3.5	13.27	20.76	26.24	28	28	23.04	19.69	28	19.34	28	23.98	23.79	28	20.11	24.69	16.56	19.99	15.72	18.71	28	20.88	22.35	21.91	28	28	18.82	22.85	24.83	25.43	28	28	20.9	23.58	19.91	19.29	23.86	18.31	18.57	22.81	17.64	19.48	20.08	28	24.61	20.65	21.73	22.17	28
64C 3.6	13.37	23.08	20.42	23.6	28	20.95	28	28	20.27	18.13	22.31	23.66	28	20.21	28	16.29	17.98	28	22.24	22.59	19.72	28	28	18.31	28	22.89	23.57	18.53	18.88	21.18	23.14	28	28	21.05	28	28	21.85	25.23	28	19.73	21.84	28	25.53	22.52	20.12	28	28	20.23
64C 3.7	12.82	21.97	21.1	24.9	28	21.47	28	22.62	19.81	18.78	20.66	28	28	20.26	28	16.89	17.41	28	24.35	23.14	20.97	26.43	28	17.57	28	24.1	23.77	18.89	19.2	21.13	24.94	28	28	21.02	28	28	23.4	27.09	28	19.55	21.62	28	21.74	21.03	19.47	28	24.27	18.85
64C 3.8	13.17	22.42	21.12	28	28	21.44	28	23.13	21.43	18.72	19.5	28	28	20.4	28	16.31	17.58	28	21.94	21.23	19.98	28	28	15.83	28	28	22.45	18.4	17.81	20.5	23.73	28	23.19	19.23	28	28	24.08	22.3	24.64	18.43	21.86	28	28	20.27	19.55	28	23.7	18.88
64C 4.40	15.45	21.6	28	28	28	22.41	19.25	28	22.92	28	25.98	28	28	20.59	20.24	16.41	21.46	16.05	18.83	25.06	28	28	28	28	28	24.62	24.1	27.91	25.93	28	28	28	24.77	28	17.96	28	18.16	19.28	23.63	18.37	21.92	20.85	28	28	20.76	21.18	23.79	24.54
64C 4.1	15.93	20.17	22.2	28	17.25	28	22.25	28	28	28	22.52	21.77	18.38	25.38	19.41	16.59	22.72	24.38	23.3	25.33	23.44	22.76	21.09	28	21.35	19.89	25.66	28	24.66	28	21.76	28	19.41	19.79	25.52	20.06	17.99	28	16.49	19.24	22.25	23.37	28	28	20.96	24.33	20.28	25.84
64C 4.2	15.71	20.13	23.91	28	19.42	22.73	28	28	24.88	22.73	24.52	21.56	20.04	28	19.18	16.42	28	21.94	23.9	24.03	24.54	28	23.87	28	20.42	18.35	25.3	28	24.57	28	28	28	18.94	19.52	23.59	20.35	18.07	28	16.77	19.82	22.53	28	21.94	28	20.36	22.71	20.78	25.26
64C 4.3	14.91	20.95	28	28	20.57	26.34	19.86	28	24.18	20.75	23.63	28	28	20.35	20.41	17.13	21.6	17.99	18.79	24.28	23.17	22.05	28	28	22.77	21.96	24.56	28	26.71	28	21.14	28	23.38	23.54	18.72	20.75	18.37	19.97	20.76	19.4	19.84	21.56	28	28	21	21.27	20.67	28
64C 4.4	14.99	21.52	25.32	28	18.19	28	21.47	28	28	28	22.9	28	28	22.59	21.12	16.61	21.54	19.4	18.77	28	28	23.81	28	28	28	20.87	27.74	26	26.08	28	22.36	28	26.29	21.84	17.81	21.4	19.19	24.36	18.03	19.51	19.95	22.26	28	28	21.25	20.55	23.59	22.42
64C 4.5	16.25	21.9	28	28	19.21	28	20.49	28	28	28	28	24.73	28	24.35	20.37	17.23	19.23	18.96	18.54	28	24.72	24.5	22.28	28	28	21.49	24.34	28	27.74	28	28	22.22	28	28	18.37	20.59	18.07	21.99	21.21	19.16	21.19	28	28	28	21.04	21.94	25.36	22.38
64C 4.6	16.4	22.64	28	28	28	22.84	21.07	28	23.39	28	23.55	24.04	28	21.25	22.4	17.4	20.28	17.62	21.43	28	28	28	28	28	28	23.37	25.59	28	28	27.83	23.76	23.43	25.22	28	18.98	23.81	20.44	24.53	22.82	18.84	19.82	22.78	21.95	28	21.27	21.97	22.59	28
64C 4.7	12.65	21.78	19.82	23.16	28	19.86	28	22.23	18.87	18.08	18.57	28	28	19.54	28	16.3	15.7	28	21.26	21.68	20.62	28	28	17.55	28	24.49	22.88	20.46	20	21.66	25.96	28	24.46	19.72	28	28	21.21	22.14	24.56	19.27	23.16	28	21.68	22.1	19.75	28	25.46	19.46
64C 4.8	15.57	19.94	24.51	28	18.4	23.12	19.59	28	23.81	28	22.28	28	28	21.3	19.76	17.2	22.15	17.7	18.97	28	22.49	28	23.57	28	28	18.57	23.61	28	24.42	28	23.99	28	22.6	22.6	18.49	21.31	18.18	20.74	21.87	18.87	19.63	20.88	22.72	28	20.25	20.51	22.95	24.44
64C 4.9	13.32	22.02	19.98	23.87	20.03	21.18	28	21.86	19.23	18.57	19.39	28	28	20.39	28	16.66	15.92	28	21.43	22.06	20.84	28	28	18.47	28	28	23.83	20.65	19.96	20.68	21.62	22.57	25.74	19.22	28	28	20.61	23.21	24.16	19.71	23.37	28	21.72	22.09	19.71	28	22.07	18.24
64C 4.10	15	20.97	20.7	28	17.42	24.28	22.42	22.12	22.55	28	22.3	23.09	28	23.35	20.4	17.37	20.99	21.69	20.15	28	21.26	28	21.16	28	22.46	20.39	23.76	26.68	23.57	28	23.33	28	20.21	22.08	19.1	19.95	18.39	28	18.34	20.16	21.88	21.53	22.54	28	20.24	21.63	21.58	25.23
64C 4.11	15.64	21.1	21.78	28	17.73	23.36	28	28	28	28	28	21.19	19.07	28	19.16	16.43	28	22.79	28	28	22.88	21.2	21.72	28	20.9	19.85	26.21	27.67	26.02	28	28	28	19.48	20.33	24.35	21.22	18.33	25.42	17.71	19.03	21.84	28	25.15	28	20.39	23.4	20.49	28
64C 4.12	13.71	23.33	19.36	28	28	20.96	28	21.07	20.11	18.11	17.47	28	28	20.27	28	15.98	16	28	23.26	20.44	20.98	28	28	18.61	28	28	23.44	21.6	19.77	28	26.71	24.85	26.66	18.83	28	28	21.78	28	27.37	19.94	23.87	28	21.73	21.64	19.8	28	28	17.34
64C 4.13	13.25	24.65	19.65	23.45	28	19.49	28	19.21	18.63	17.49	17.29	28	28	19.1	28	14.78	15.42	28	24.7	20.16	19.85	28	28	17.64	28	28	22.28	20.15	18.88	19.79	22.27	23.6	21.87	20.51	28	28	21.9	22.93	25.87	19.67	23.68	28	22.29	20.82	19.08	28	22.73	16.76
64C 4.14	13.13	22.77	19.68	23.21	28	20.16	28	20.22	18.8	18.03	19.85	28	28	20.88	28	15.86	16.04	28	23.26	21.67	19.98	28	28	18.32	28	28	22.77	22.02	19.37	20.97	28	28	28	20.62	28	28	20.85	28	28	19.51	23.51	28	22.24	21.73	18.99	28	28	17.68
64C 4.15	13.89	22.6	20.29	23.66	28	20.93	28	20.36	20.01	19.42	18.96	28	28	20.53	28	16.68	16.46	28	20.77	22	20.77	23.07	28	19.43	28	24.09	22.89	21.75	20.1	20.96	24.71	23.51	23.69	20.66	28	28	21.31	24.14	28	20.13	21.5	28	28	25.89	19.81	28	24.76	18.66
64C 4.16	13.27	27.33	20.15	28	28	28	28	28	17.57	16.86	18.61	28	28	18.42	27.36	14.58	16.97	28	20.25	24.61	20.53	28	28	19.81	24.67	28	25.98	24.6	23.69	20.67	21.58	24.57	28	20.99	28	28	19.4	22.87	28	20.95	22.47	28	21.04	27.28	18.8	28	24.59	17.27
64C 4.17	13.28	23.97	19.88	23.24	28	20.66	22.88	19.68	21.32	19.39	20.44	28	28	20.92	28	16.46	16.85	28	23.05	23.43	20.98	28	28	19.8	28	23.28	25.53	20.45	19.76	23.38	28	23.75	21.86	19.51	28	28	20.9	23.88	24.33	19.72	20.72	28	22.18	28	20.01	28	22.45	18.93
64C 4.18	11.92	21.32	19.91	21.98	28	19.6	28	23.44	17.79	17.25	19	28	28	19.24	28	15.69	15.36	25.37	20.67	20.72	20.35	28	28	17.13	28	23.67	22.13	19.67	19.09	20.34	23.86	21.85	25.83	19.2	28	28	19.93	19.84	25.11	18.44	22.09	24.07	22.16	21.08	19.57	28	22.23	17.81
64C 4.19	11.76	22.57	17.96	23.29	28	19.69	28	19.49	18.6	16.79	17.4	28	28	19.47	28	15.36	14.89	28	23.98	19.98	19.87	28	28	17.59	28	28	22.95	19.3	18.74	20.51	24.79	23.62	22.8	20.06	28	28	21.01	28	23.46	19.21	22.53	28	28	20.05	19.4	28	28	16.02
64C 4.20	12.72	22.57	18.38	21.21	28	19.6	28	21.35	18.91	16.64	17.49	28	28	19.48	28	15.3	14.91	28	21.3	20.69	18.96	28	28	18.99	23.7	28	23.1	19.91	18.64	20.75	21.9	24.33	22.83	19.15	28	28	21.14	22.44	28	18.94	20.98	28	22.7	20.39	18.39	28	25.01	16.86
64C 4.21	12.16	22.17	18.94	22.69	28	20.48	23.24	20.25	19.29	18.62	19.72	28	28	19.66	28	15.8	16.56	28	20.2	21.39	20.21	28	28	18.2	28	28	23.55	20.02	19.53	20.97	24.66	21.69	25.79	19.72	28	28	20.54	21.38	23.43	18.98	21.45	28	20.95	21.32	19.11	28	28	18.64
64C 4.22	12.02	21.94	18.86	23.41	28	19.34	23.01	21.81	17.86	17.46	18.47	28	28	19.26	28	15.6	15.54	28	19.97	20.78	20.76	28	28	18.12	23.07	28	23.68	18.64	19.53	20.06	22.53	20.83	24.51	19.86	28	24.05	20	21.3	24.62	18.44	19.83	28	20.51	22.38	19.37	28	28	18.02
64C 4.23	13.26	22.29	18.87	22.4	28	19.77	28	20.67	18.69	17.03	20.51	28	28	20.16	28	15.71	15.01	28	19.98	22.79	19.65	28	28	18.42	28	23.63	23.36	21.54	18.7	20.77	22.57	23.85	22.85	21.06	28	28	21.13	21.95	25.46	18.88	21.05	28	22.68	21.68	19.18	28	22.11	17.7
64C 4.24	13.37	22.78	19.17	28	28	22.32	28	21.89	19.75	18.78	20.83	28	28	21.03	28	15.74	17.33	28	22.43	28	21.11	22.65	28	19.92	28	28	26.74	22.32	20.67	22.03	28	28	21.29	20.93	28	23.12	21.38	23.99	28	20.03	24.89	28	23.32	21.72	20.74	28	24.52	18.43
64C 4.25	13.62	22.32	19.33	21.07	28	20.91	28	22.03	19.36	17.63	20.39	28	28	20.12	28	15.74	16.74	28	22.22	21.36	19.4	28	28	19.08	28	28	23.55	18.86	19.76	28	21.72	24.79	25.49	20	28	28	20.24	21.83	28	19.54	22.35	28	22.07	25.48	19.88	28	22.84	18.03
64C 4.26	14.12	20.97	28	28	28	22.29	19.65	25.5	21.58	28	23.03	23.05	28	19.9	21.55	15.81	21.65	15.5	19.21	28	23.18	24.13	20.71	28	28	19.27	23.59	26.65	24.56	28	28	23.14	22.4	20.08	18.13	23.09	18.44	18.69	21.39	18	19.39	23.29	28	24.55	20.79	20.93	20.98	27.15
64C 4.27	13.01	21.72	17.52	23.16	28	19.97	23.33	21.06	19.33	16.88	19.9	28	28	19.46	28	15.49	15.71	28	20.32	21.17	21.36	28	28	18.34	28	28	23.82	19.33	19.65	26.79	22.6	22.86	27.29	19.87	28	28	21.94	24.1	24.3	20.03	22.78	28	21.67	21.99	20.83	28	23.22	17.19
64C 4.28	14.25	21.28	25.41	28	19.03	22.25	20.5	28	22.53	20.94	20.93	21.67	28	20.97	20.66	15.71	21.32	17.48	18.55	28	22.91	28	28	28	28	21.33	21.91	28	24.83	26.86	21.48	22.17	23.15	28	17.92	22.64	19.3	20.57	28	17.75	20.7	18.93	21.22	28	20.25	22.56	22.25	28
64C 4.29	12.08	22.39	18.44	21.8	28	19.77	28	20.09	18.26	16.95	18.29	28	28	19.26	28	15.03	14.89	28	22.03	20.7	20.36	22.2	28	18.09	28	28	23.8	19.3	18.59	19.24	26.82	22.85	24.74	21.34	28	28	20.88	23.71	24	18.79	28	28	23.82	20.67	18.44	28	28	16.63
64C 4.30	13.98	20.73	28	28	28	28	18.55	28	21.81	22.11	22.29	28	28	19.44	21.74	15.78	21.51	15.46	18.89	28	23	28	28	28	28	20.29	22.67	25.7	25.29	25.25	23.39	22.75	28	22.35	17.62	28	18.86	19.2	21.88	17.78	18.12	20.8	22.06	24.26	20.89	20.91	26.03	28
64C 4.31	12.91	25.15	18.56	23.07	28	22.7	28	20.72	19.87	18.18	17.84	28	28	20.68	28	15.37	15.61	28	21.83	20.73	19.95	21.96	28	18.47	28	28	25.03	21.17	19.93	19.5	23.86	24.58	24.38	19.61	28	28	19.98	24	26.22	19.92	22.07	28	23.05	20.76	19.3	28	28	16.68
64C 4.32	15.17	19.54	22.87	28	20.39	24.87	28	28	23.33	23.98	28	21.74	19.4	28	18.93	15.28	21.61	22.76	28	28	28	28	28	28	19.19	17.98	26.13	28	24.1	28	21.87	28	18.26	19.36	28	20.05	18.14	28	16.7	19.25	17.26	23.27	28	28	20.76	20.86	19.35	25.17
64C 4.33	12.88	21.83	18.75	23.95	28	20.21	28	23.4	19.21	17.44	18.85	28	28	20.03	28	15.37	15.99	28	22.3	21.2	20.97	21.89	28	18.91	28	22.93	23.04	21.9	19.2	20.41	28	28	22.33	21.5	28	28	21.23	23.31	28	19.5	21.82	28	22.6	23.34	19.69	28	24.1	17.29
64C 4.34	12.44	22.58	17.15	20.65	28	19.85	28	19.92	19.81	16.94	16.75	28	28	19.96	28	15.19	15.34	28	28	20.55	19.68	28	28	17.74	28	23.77	23.8	19.27	18.89	21.06	23.99	23.26	22.61	19.79	28	28	20.63	21.7	28	19.07	21.42	28	23.2	22.5	18.89	28	25.03	16.49
64C 4.35	13.87	20.06	28	28	20.14	24.5	19.52	28	19.07	28	20.92	23.5	28	20.01	20.93	14.62	20.15	15.67	18.38	24.04	21.77	23.43	19.73	28	24.71	18.51	22.42	23.77	24.7	28	28	22.09	22.01	20.23	16.75	23.78	19.83	19.34	21.26	16.98	19.21	19.83	22.51	28	20.26	22.4	20.29	26.38
64C 4.36	11.65	22.41	17.64	21.64	28	20.19	28	20.33	17.94	15.33	19.69	28	28	19.25	28	14.76	15.7	28	20.81	20.47	19.12	28	28	17.49	28	26.97	22.24	17.36	18.29	20.46	21.88	21.21	21.49	19.83	28	28	21.15	22.94	23.05	19.28	21.41	28	23.31	21.43	19.44	28	26.77	15.98
64C 4.37	11.77	21.8	17.72	23	28	20.75	28	20.44	18.83	15.59	18.12	28	28	20.18	28	14.77	15.28	28	20.87	19.72	19.49	22.46	28	17.71	28	28	22.78	18.48	19.02	18.64	22.89	24.71	24.02	19.77	28	28	21.72	28	23.68	19.5	18.21	28	21.66	21.96	19.12	28	23.21	14.94
64C 4.38	12.17	21.53	17.54	22.13	28	19.41	28	28	17.76	16.47	17.98	24.17	20.06	19.43	19.42	14.7	15.06	28	19.78	21.15	19.61	23.03	28	17.39	21.22	21.33	23.23	18.57	18.16	19.54	20.86	25.16	18.36	19.19	28	22.29	20	20.56	18.14	18.47	21.99	25.48	22.06	21.05	19.55	28	28	16.63
64C 4.39	13.15	24.66	20.02	27.69	28	22.35	28	25.38	21.35	18.17	21.13	28	28	21.47	28	16.47	17.06	28	20.54	24.32	21.13	28	25.33	19.85	28	24.25	28	19.38	20.66	22.43	22.98	23.18	26.97	22.93	28	28	22.96	23.98	28	21.19	23.09	28	22.27	23.34	21.52	28	28	16.92
64C 5.1	12.77	21.82	21.75	28	28	20.89	28	20.61	19.06	19.79	18.11	28	28	19.75	28	17.33	16.6	28	28	20.28	20.64	28	28	19.28	28	24.7	23.09	22.73	19.88	22.76	28	28	28	20.4	28	28	22.23	23.32	24.71	18.82	22.84	28	28	21.04	19.47	28	28	18.61
64C 5.2	13.85	20.99	28	28	28	28	19.28	28	16.62	28	21.65	28	28	21.31	28	16.69	28	16.38	18.78	28	28	28	20.21	24.45	28	20.98	22.78	28	25.25	23.3	28	22.06	23.44	19.55	18.67	28	18.4	18.82	24.4	17.7	19.5	20.75	22.22	28	21.3	22.8	20.6	28
64C 5.3	13.87	19.99	28	28	28	24.08	19.82	28	16.47	28	20.87	24.25	28	21.57	23.74	15.87	21.81	15.72	20.4	28	28	28	19.16	21.95	24.92	20.58	22.91	26.67	28	24.57	28	22.91	28	17.99	19.38	25.32	17.88	18.54	25.28	18.08	20.26	19.72	28	28	20.98	20.45	20.12	28
64C 5.4	13.01	21.89	20.73	22.96	28	20.33	23.86	22.87	19.42	20.33	18.67	28	28	19.47	28	17.41	16.78	28	21.36	20.92	19.52	28	28	18.19	26.66	28	24.23	20.13	20.76	22.86	21.91	28	28	19.64	28	28	21.22	20.55	24.29	19.15	22.61	28	20.74	21.28	20.19	28	28	19.45
64C 5.5	14.45	21.44	28	28	28	22.33	19.05	28	19.64	28	23.45	28	28	21.06	20.95	17	22.48	16.91	19.31	24	23.35	22.86	19.77	28	28	19.35	23.84	28	27.62	24.88	28	22.98	23.36	19.8	18.28	23.98	18.96	19.59	23.35	18.13	19.58	21.22	22.94	28	21.5	21.74	20.41	28
64C 5.6	15.49	21.04	28	28	28	28	19.71	28	18.55	28	28	25	28	20.62	22.14	16.31	19.56	17	21.12	28	22.48	28	22.63	23.17	28	21.15	23.81	26.76	24.31	25.88	28	28	22.03	23.43	19.01	28	18.78	19.42	22.89	18.64	20.79	20.82	28	28	21.58	21.3	22.37	28
64C 5.7	14.74	20.75	28	28	28	28	19.67	28	17.89	28	22.99	22.69	28	20.65	23.73	15.98	22.19	16.2	19.08	28	28	28	19.59	23.65	28	20.69	22.92	28	26.05	28	28	22.52	26.43	19.36	18.92	28	18.13	18.66	22.53	18	21.03	20.11	28	21.6	20.25	21.44	21.17	28
64C 5.8	15.12	21.02	21.73	28	20.8	28	23.1	28	24.02	23.98	24.94	21.15	19.88	28	19.02	17.08	21.51	28	28	23.89	23.32	23.91	22.81	26.93	21.44	18.54	28	25.23	28	25.69	23.23	28	18.41	19.83	25.19	21.25	19.01	28	17.45	19.03	28	28	28	28	20.36	28	20.67	28
64C 5.9	14.69	20.19	24.62	28	28	24.86	20.05	28	17.96	28	21.77	28	28	21.06	28	17.07	20.68	16.72	19.26	28	28	28	22	26.95	28	19.5	23.04	28	28	28	28	28	23.64	20.53	18.28	28	18.21	19.71	24.68	17.84	19.54	21.06	28	23.6	20.37	21.64	20.35	24.37
64C 5.10	14.45	20.54	28	28	28	22.64	19.79	23.65	18.1	28	22.67	28	28	21.12	21.74	17	21.45	16.18	20.43	28	22.63	28	19.68	28	28	20.51	23.97	28	27.63	26.47	28	21.93	24.32	18.31	18.72	28	18.65	18.26	21.63	17.87	20.13	22.73	28	28	20.3	20.66	20.71	26.99
64C 5.11	13.72	24.69	18.49	25.27	28	21.74	28	21.02	19.36	17.5	17.11	28	28	18.73	28	17.37	14.8	28	28	19.84	19.42	21.79	28	19.64	28	22.45	23.31	27.29	20.4	19.75	24.38	28	23.04	18.43	28	28	20.54	28	24.61	19.2	24.36	28	28	20.4	18.96	28	28	16.08
64C 5.12	12.84	24.9	19.95	23	28	20.63	28	19.83	18.53	17.46	18.61	28	28	19.35	28	17.47	14.8	28	22.46	20.58	19.13	22.04	28	18.48	28	28	23.75	20.96	19.54	20.62	28	23.96	26.7	18.27	28	28	20.48	23.91	28	19.53	23.62	28	25.86	20.58	19.78	28	28	17.05
64C 5.13	12.8	23.96	19.17	28	28	20.63	23.53	19.94	18.81	18.17	17.18	28	28	19.69	28	17.8	15.82	28	24.49	20.44	20.26	28	28	20.94	28	28	24.01	22.01	19.83	20.35	28	28	24.61	18.32	28	28	20.19	21.85	23.29	19.36	22.18	28	23.32	19.97	19.45	28	28	17.07
64C 5.14	13.89	25.68	18.83	21.3	28	19.83	28	19.53	18.61	17.39	17.3	28	28	18.56	28	16.96	14.89	28	22.17	19.25	19.14	24.17	28	21.63	28	24.39	23.05	22.42	20.84	20.95	28	28	21.49	17.78	28	28	21.15	28	23.24	18.78	23.3	28	21.7	20.87	18.76	28	28	16.28
64C 5.15	15.65	28	24.78	28	28	20.76	28	28	21.47	23.27	21.75	28	28	22.07	28	18.72	17.79	28	28	28	23.51	22.6	28	22.46	28	28	28	26.13	24.17	23.27	28	24.81	28	22.42	28	28	21.21	22.8	28	20.51	18.94	28	28	23.18	19.72	28	28	22.12
64C 5.16	17.48	25.69	23.45	28	28	24.58	23.42	22.33	24.2	20.03	22.05	28	28	20.5	28	20.01	17.3	28	28	23.35	20.22	22.26	28	24.46	28	28	25.86	28	24.99	24.31	23.75	28	28	20.6	28	28	21.26	28	22.76	22.27	21.75	28	22.31	28	19	28	28	18.9
64C 6.1	14.94	21.34	28	28	21.47	28	19.5	28	21.24	28	24.32	23.67	28	19.5	19.43	16.22	21.3	15.57	18.33	28	28	24.87	28	24.2	28	20.72	21.92	28	25.04	26.44	28	23.19	23.24	20.51	17.88	23.48	18.52	18.67	23.41	17.86	19.44	21.5	23.3	28	20.34	21.21	20.98	22.91
64C 6.2	14.72	20.66	22.45	28	18.04	23.69	28	28	22.64	23.48	28	20.97	19.66	28	18.46	16.76	19.94	22.75	28	28	22.21	22.16	24.01	28	19.34	16.63	23.09	28	23.55	28	21.71	28	18.29	18.71	28	20.88	17.94	28	16.53	17.42	23.22	28	20.56	28	20.89	22.14	19.78	24.5
64C 6.3	15	20.41	21.41	28	17.32	28	28	28	24.73	28	28	22.41	17.78	28	19.99	16.9	20.23	28	28	24.3	23.07	28	28	28	20.27	17.64	23.84	28	24.94	28	20.15	28	18.66	18.66	28	20.84	17.81	28	16.42	18.68	22.89	28	21.91	28	21.94	28	20.32	28
64C 6.4	15.18	20.81	22.44	28	17.04	25.19	23.54	28	28	28	28	22.14	18.06	28	18.73	17.04	25.6	28	28	23.26	22.78	21.66	28	28	20.93	17.52	23.31	28	24.34	28	21.26	28	18.37	18.87	28	21	17.66	28	15.82	18.28	22.04	23.83	23.14	28	20.9	28	19.78	25.86
64C 6.5	15.78	21.65	28	28	15.62	28	28	28	28	28	28	20.76	18.87	28	19.7	17.4	24.66	28	28	24.74	22.71	28	28	28	20.25	18.72	27.52	28	25.4	28	23.33	28	18.96	19.49	28	20.87	18.43	28	16.43	18.35	20.23	22.86	23.52	28	21.06	28	19.89	28
64C 6.6	14.56	21.74	22.97	28	17.79	28	28	28	22.86	28	23.14	21.25	18.41	28	19.24	17.25	20.84	28	28	28	22.85	22.53	28	28	18.61	16.95	24.85	28	24.47	28	21.51	28	17.72	18.25	28	20.41	17.9	28	15.91	17.65	28	28	21.21	28	20.21	28	19.82	23.63
64C 6.7	13.94	20.81	28	28	20.21	23.05	19.79	28	16.41	28	25.87	22.24	28	20.05	23.96	16.65	28	15.29	19.27	23.48	23.29	22.02	18.59	24.56	28	21	23.06	28	25.33	28	28	28	25.37	19.36	17.83	23.74	19.25	18.55	23.35	18.49	20.69	21.45	28	28	20.5	20.65	20.9	24.54
64C 6.8	15.01	21.31	20.46	28	19.65	22.3	24.72	28	22.77	28	23.51	25.1	18.72	28	19.54	17.97	22.31	28	28	28	26.58	23.1	22.87	28	20.32	17.37	24.08	28	24.58	28	22.75	28	17.17	19.88	28	24.16	19	28	16.91	19.67	17.3	23.41	24.27	26.41	21.6	28	21.58	22.99
64C 7.1	18.76	25.19	28	28	28	21.23	20.96	28	21.36	28	24.87	28	28	23.18	24.61	18.87	20.83	19.96	23.18	22.67	23.49	22.82	21.62	28	28	25.52	27.74	28	28	28	28	28	28	20.27	20.75	28	21.88	21.67	28	20	22.16	23.69	28	28	20.74	28	22.91	28
64C 7.2	14.77	21.15	28	28	28	28	20.69	28	17.69	28	24.24	28	28	20.75	23.2	17.7	20.61	16.57	20.02	28	28	28	21.68	28	28	20.12	23.08	28	28	25.16	28	22.33	28	22.18	18.25	28	18.13	19.53	23.97	17.94	20.96	19.87	28	28	20.81	22.18	22.55	28
64C 7.3	16.12	21.37	23.05	28	18.05	24.95	23.65	28	23.69	25.49	26.67	24.61	19.68	28	19.32	17.85	21.53	28	23.89	28	23.76	28	21.84	28	19.8	18.55	26.2	28	24.75	28	21.2	28	19.49	19.36	28	20.5	18.86	28	17.61	18.39	22.57	28	28	28	20.87	28	19.85	28
64C 7.4	14.77	20.74	28	28	28	28	19.18	28	19.84	28	22.66	28	28	20.59	23.6	17.58	28	16.31	19.8	28	23.66	22.11	23.74	28	28	20.05	23.35	26.54	28	28	28	21.51	25.18	20.66	18.62	22.04	18.55	20.35	25.09	18.02	19.46	20.15	25.77	28	20.87	22.12	20.83	28
64C 7.5	14.86	22.2	28	28	28	25.18	19.57	28	21.32	28	25.41	28	28	20.88	21.85	17.3	20.84	15.75	20.02	28	23.17	28	28	26.36	28	19.92	25	28	24.67	28	28	28	23.57	23.57	17.87	23.17	18.38	18.88	23.65	17.39	18.87	24.29	28	28	21.67	24.4	21.93	28
64C 7.6	14.77	21.21	28	28	28	28	20.64	24.71	19.2	28	23.81	28	28	20.19	21.84	17.51	20.63	17.75	19.29	24.49	22.33	28	28	23.92	28	21.63	23.33	28	26.74	28	23.05	28	28	20.95	18.46	28	18.84	19.48	28	17.71	20.26	21.27	28	28	21.21	22.32	22.25	28
64C 7.7	15.04	21.67	28	28	28	28	19.95	28	20.3	25.06	23.03	21.96	28	20.15	22.38	17.2	28	16.3	18.96	28	22.77	23.12	28	28	23.42	19.56	24.2	27.02	25.15	28	28	21.91	28	22.83	18.7	22.44	18.18	19.56	24.5	17.84	19.91	21.95	22.06	28	21.02	20.5	22.42	28
64C 7.8	15.8	22.12	21.75	28	18.07	24.65	23.68	28	21.46	28	28	23.56	20.25	28	19.99	16.29	28	19.71	23.67	28	23.19	28	21.98	28	21	20.16	23.99	28	23.4	28	28	28	21.08	28	24.12	20.69	18.48	21.56	18.37	19.45	21.02	22.62	23.73	22.86	22.3	22.69	20.78	23.89
64C 7.9	14.81	21.93	21.2	28	28	28	19.85	28	19.33	28	24.37	28	28	20.42	22.24	17.31	19.51	15.99	20.62	28	28	28	20.79	24.64	22.09	19.64	25.74	25.85	28	26.2	28	28	26.91	21.37	19.06	28	18.83	20.03	21.85	19.05	22.6	22.18	28	28	28	22.67	22.61	28
64C 7.10	13.32	23.22	19.76	22.13	28	19.84	23.52	21.75	19.14	18.24	20.11	28	28	20.69	28	17.59	15.7	28	19.66	22.55	20.13	28	28	20.08	28	28	25.65	21.11	19.55	23.33	28	23.84	23.41	20.77	25.74	28	21.98	23.76	28	19.62	21.8	28	22.14	20.14	19.43	28	28	18.13
64C 7.11	12.6	23.35	18.01	21.64	28	20.07	28	22.53	18.72	17.49	20.62	28	28	19.85	24.32	17.3	16.8	28	21.13	20.55	20.88	28	28	18.96	23.23	24.1	23.6	19.34	19	19.95	22.16	22.44	25.56	20.82	28	28	20.12	21.36	24.72	20.11	24.57	28	22.28	20.69	20.29	28	28	18.03
64C 7.12	12.75	22.73	20.27	28	28	19.47	28	19.83	19.17	17.62	17.7	28	28	19.52	28	16.66	16.42	28	19.88	19.6	20.12	28	28	19.1	23.27	23.38	24.31	20.33	18.49	19.92	25.03	28	26.21	22.03	28	28	20.91	22.78	23.71	19.02	22.15	28	21.42	20.97	18.62	28	28	17.73
64C 7.13	13.66	25.26	20.39	22.19	28	21.02	28	28	18.98	18.67	20.69	28	28	21.32	28	17.96	16.08	28	22.22	23.68	21.77	28	28	20.93	28	28	23.88	20.75	20.11	22	28	23.35	24.85	23.65	28	28	22.46	24.06	27.59	21.32	25.15	28	23.22	20.85	20.67	28	28	18.87
64C 7.14	13.78	25.46	20.79	23.12	28	20.1	28	22.64	19.71	17.95	19.88	28	28	20.24	28	17.43	15.53	28	20.4	28	20.55	28	28	19.84	28	28	22.24	20.24	19.49	22.18	26.18	23.78	25.15	22.51	28	28	21.58	24.28	25.23	20.97	21.73	28	28	21.98	19.5	28	28	18.47
