# Supplementary material for: Increased robustness of early embryogenesis through collective decision-making by key transcription factors
Source: BMC Syst Biol. 2015 Jun 2;9:23. doi: 10.1186/s12918-015-0169-8 (PMC4450992; doi:10.1186/s12918-015-0169-8)
Supplement: Additional file 3: — The complete source code of the study, in R programming language, and the preprocessed data. [file 12918_2015_169_MOESM3_ESM.zip › Additional file 4/Source/Waddington-Experimental.R]

# The following packages should be installed on R

library(mclust)
library(rgl)
library(Biobase)
library(ggplot2)
library(grid)
library(gplots)
library(Hmisc)
library(pheatmap)

# Setting ggplot theme journal friendly!
# base_size: Default size of the fonts
theme_complete_bw <- function(base_size = 30, base_family = "") 
{
  theme_grey(base_size = base_size, base_family = base_family) %+replace% 
    theme(
      axis.line =         element_blank(),
      axis.text.x =       element_text(size = base_size * 0.8 , lineheight = 0.9, colour = "black", vjust = 1),
      axis.text.y =       element_text(size = base_size * 0.8, lineheight = 0.9, colour = "black", hjust = 1),
      axis.ticks =        element_line(colour = "black"),
      axis.title.x =      element_text(size = base_size, vjust = 0.5),
      axis.title.y =      element_text(size = base_size, angle = 90, vjust = 0.5),
      axis.ticks.length = unit(0.15, "cm"),
      axis.ticks.margin = unit(0.1, "cm"),
      
      legend.background = element_rect(colour=NA), 
      legend.key =        element_rect(fill =NA, colour = "black", size = 0.25),
      legend.key.size =   unit(1.5, "lines"),
      legend.text =       element_text(size = base_size * 0.7),
      legend.title =      element_text(size = base_size * 0.8),
      legend.position =   "top",
      
      panel.background = element_rect(fill = "white", colour = NA), 
      panel.border =     element_rect(fill = NA, colour = "black", size=2), 
      panel.grid.major = element_line(colour = NA, size = 0.2), #"grey"
      panel.grid.minor = element_line(colour = NA, size = 0.5), #"grey"
      panel.margin =     unit(0.25, "lines"),
      
      strip.background = element_rect(fill = NA, colour = NA), 
      strip.text.x =     element_text(colour = "black", size = base_size * 0.8),
      strip.text.y =     element_text(colour = "black", size = base_size * 0.8, angle = +90),
      
      plot.background =  element_rect(colour = NA, fill = "white"),
      plot.title =       element_text(size = base_size*.8),
      plot.margin =      unit(c(1, 1, .5, .5), "lines"))
}


# Generates the color pallette of ggplot2 package
# n: The size of color pallette
gg_color_hue <- function(n) {
  hues = seq(15, 375, length=n+1)
  hcl(h=hues, l=65, c=100)[1:n]
}

# Converts cartesian to polar dimensions
# x, y: Cartesian dimensions of the points
Cart2Polar <- function(x,y) {
  d <- complex(real = x, imaginary = y)
  data.frame(size = Mod(d), 
             angle = (Arg(d) %% (2*pi)) * 360/(2*pi))
}


# Read Single Cell data
ReadSc <- function(path) {
  sc <- read.delim(path)
  rownames(sc) <- sc[,1]
  sc <- sc[,-1]
  sc[sc>28] <- 28
  sc <- 28 - sc
}

# Calculate the pseudo-potential for each developmental stage
ProcessStage <- function(mix, x) {
  den <- predict.densityMclust(mix, x)
  den <- -log(den)
  den
}

# Interpolate between consecutive developmental stages
FillBetween <- function(x, num) {
  s <- seq(1,0,by=-1/(num-1))
  m <- rbind(s,rev(s))
  t(as.matrix(t(x)) %*% m)    
}

# Draw and save the epigenetic landscape
DrawLandscape <- function(x,y,z,col,sx,sy,sz,scol,srad=10,file=NULL){
  open3d()
  surface3d(x,y, z,col=col)
  spheres3d(sx,sy,sz+1.5*srad,radius=srad, col=scol)
   par3d(par)
  if (! is.null(file)) rgl.postscript(paste0("../Results/",file),fmt="pdf")    
}

# Draw the epigenetic landscape with assigning the expression level of some gene as the color of each cell
DrawGeneLandscape <- function(gene) {
  cell <- bluered(256)[as.numeric(cut(sc[,gene],256))]
  DrawLandscape(y,x,t(z[rev(1:nrow(z)),]), t(col[rev(1:nrow(z)),]), sy,1000-sx, sz, cell,10,paste0(gene,".pdf"))
}

# Scales a matrix or vector such that minimum and maximum are 0 and 1
# m: A matrix, data.frame or vector
# vertical: If TRUE, each column is scaled.
MinMaxScale <- function(m, vertical=F) {
  if (class(m)=="numeric") return((m - min(m))/(max(m)-min(m)))
  if (! vertical) m <- t(m) 
  x <- scale(m,  rowMin(t(m)), rowMax(t(m)) - rowMin(t(m)))
  x[, rowMax(t(m)) == rowMin(t(m))] <- 0
  if (! vertical) x <- t(x)
  x
}

# Reading input
set.seed(0)
load("../GraphicalSettings/Par.RData")
sc <- ReadSc("../Data/Data.txt")

# Correlation Heatmap of the 64 cell stage

sc.64 <- sc[grep("64",rownames(sc)),]
sc.64.cor <- cor(sc.64,method="spearman")
pdf("../Results/Heatmap.pdf",width=10,height=10)
pheatmap(sc.64.cor,clustering_distance_rows="correlation",clustering_distance_cols="correlation")
dev.off()

# Making PCA plots
stage <- sub(" .*","",rownames(sc))
stage <- factor(stage, levels=unique(stage))
pc <- prcomp(sc[stage%in%c("32C","64C"),], center=T)
p <- data.frame(scale(as.matrix(sc) %*% pc$r[,1:2]), stage)
pdf("../Results/PCA.pdf", width=8, height=8)
ggplot(p, aes(PC1,PC2, color=stage))+geom_point()+theme_complete_bw()
dev.off()

# Changing the origin
p[,1] <- p[,1] + .5 # since (-0.5,0) is free of points

pp <- Cart2Polar(p[,1],p[,2])
pp$angle <- pp$angle - 90
pp$angle <- ifelse(pp$angle < 0,pp$angle+360,pp$angle)
pp$stage <- p$stage
pp$nstage <- as.numeric(p$stage)

## Normality testing of the data
pdf("../Results/QQPlot.pdf")
qqnorm(pp[as.numeric(pp$stage)<6,"angle"], main="Q-Q Plot for the 1-cell to 16-cell stages")
qqnorm(pp[pp$stage=="32C","angle"], main="Q-Q Plot for the 32-cell stage")
qqnorm(pp[pp$stage=="64C","angle"], main="Q-Q Plot for the 64-cell stage")
dev.off()
shapiro.test(pp[as.numeric(pp$stage)<6,"angle"])
shapiro.test(sort(pp[as.numeric(pp$stage)==6,"angle"])[1:60])

# Mixture of normal probability distributions that fit to the distribution of cells
mix <- suppressWarnings(lapply(levels(stage), function(x) densityMclust(pp[stage==x,"angle"])))
m <- lapply(mix, function(m) ProcessStage(m, seq(0,360,by=1)))
m <- do.call(rbind, c(m,list(m[[length(m)]])))
m[m>40] <- 40
m.min <- rowMin(m)
m.max <- rowMax(m)

# Filling between curves of probability distributions
z <- lapply(seq(nrow(m)-1), function(i) FillBetween(m[i:(i+1),],50))
z <- do.call(rbind, z)
z <- MinMaxScale(z)*200
x <- seq(0,1000,length.out=nrow(z))
y <-  seq(0,1000,length.out=ncol(z))
col <- suppressWarnings(cut2(as.numeric(z),g=256))
col <- matrix(heat.colors(256)[col], nrow=nrow(z))
nstage <- max(pp$nstage)

# Put the cells on the epignetic landscape 
sx <- (as.numeric(pp$stage)-1)*1000/(nstage)
sx <- sx + runif(length(sx),0,50)
sy <- pp$angle*1000/360
EstimateZ <- function(i) z[1+as.integer(sx[i]/1000 * length(x)),1+as.integer(sy[i]/1000 * length(y))]
sz <- sapply(1:nrow(pp), EstimateZ)-5

# Draw the landscape
DrawLandscape(y,x,t(z[rev(1:nrow(z)),]), t(col[rev(1:nrow(z)),]), sy,1000-sx, sz, gg_color_hue(nstage)[pp$nstage],10,"Waddington.pdf")

# The cluster of genes represenging each cell type
sc$TE <- rowMeans(subset(sc, select=c(Cdx2, Gata3, Eomes)))
sc$EPI <- rowMeans(subset(sc, select=c(Nanog, Pou5f1,Sox2)))
sc$PE <- rowMeans(subset(sc, select=c(Gata6, Sox17, Gata4)))

# Drawing landscapes
lapply(c("Pou5f1","Nanog","Cdx2","Gata4"), DrawGeneLandscape)
lapply(c("TE","EPI","PE"), DrawGeneLandscape)
