# Supplementary material for: Increased robustness of early embryogenesis through collective decision-making by key transcription factors
Source: BMC Syst Biol. 2015 Jun 2;9:23. doi: 10.1186/s12918-015-0169-8 (PMC4450992; doi:10.1186/s12918-015-0169-8)
Supplement: Additional file 3: — The complete source code of the study, in R programming language, and the preprocessed data. [file 12918_2015_169_MOESM3_ESM.zip › Additional file 4/Source/Waddington-Modeling.R]

### ODE based Waddington Model
library(mclust)
library(rgl)
library(Biobase)
library(plyr)
library(ggplot2)
library(gplots)
library(grid)

# Parameters
minExp <- 0
maxExp <- 3
resolution <- .01 # To have higher resolution charts reduce this parameter.

u <- u1 <- v <- v1 <- seq(minExp, maxExp, resolution)
n <- 4   # The power of the sigmoid function
s <- .5  
a <- 1.5 # Auto-activation coefficient
b <- 1   # Mutual-inhibition coefficient
d <- 1   # Default degradation ratio

# Sets ggplot theme journal friendly
# base_size: Default size of the fonts
theme_complete_bw <- function(base_size = 30, base_family = "") 
{
  theme_grey(base_size = base_size, base_family = base_family) %+replace% 
    theme(
      axis.line =         element_blank(),
      axis.text.x =       element_text(size = base_size * 0.8 , lineheight = 0.9, colour = "black", vjust = 1),
      axis.text.y =       element_text(size = base_size * 0.8, lineheight = 0.9, colour = "black", hjust = 1),
      axis.ticks =        element_line(colour = "black"),
      axis.title.x =      element_text(size = base_size, vjust = 0.5),
      axis.title.y =      element_text(size = base_size, angle = 90, vjust = 0.5),
      axis.ticks.length = unit(0.15, "cm"),
      axis.ticks.margin = unit(0.1, "cm"),
      
      legend.background = element_rect(colour=NA), 
      legend.key =        element_rect(fill =NA, colour = "black", size = 0.25),
      legend.key.size =   unit(1.5, "lines"),
      legend.text =       element_text(size = base_size * 0.7),
      legend.title =      element_text(size = base_size * 0.8),
      legend.position =   "top",
      
      panel.background = element_rect(fill = "white", colour = NA), 
      panel.border =     element_rect(fill = NA, colour = "black", size=2), 
      panel.grid.major = element_line(colour = NA, size = 0.2), #"grey"
      panel.grid.minor = element_line(colour = NA, size = 0.5), #"grey"
      panel.margin =     unit(0.25, "lines"),
      
      strip.background = element_rect(fill = NA, colour = NA), 
      strip.text.x =     element_text(colour = "black", size = base_size * 0.8),
      strip.text.y =     element_text(colour = "black", size = base_size * 0.8, angle = +90),
      
      plot.background =  element_rect(colour = NA, fill = "white"),
      plot.title =       element_text(size = base_size*.8),
      plot.margin =      unit(c(1, 1, .5, .5), "lines"))
}

# Force field for 2 TFs
Force <- function(u,v,d2=d) {
  
  du.dt <- a*(u^n)/(s^n+u^n) + b*(s^n)/(s^n+v^n) - d*u
  dv.dt <- a*(v^n)/(s^n+v^n) + b*(s^n)/(s^n+u^n) - d2*v
  data.frame(UF=du.dt,VF=dv.dt)
}

# Force field for 2 TF clusters
Force2 <- function(u,v,u1,v1,d2=d) { 
  D <- function(u,v,u1,v1,d) a*(u^n+u1^n)/(s^n+u^n+u1^n) + b*(s^n)/(s^n+v^n+v1^n) - d*u
  du.dt <- D(u,v,u1,v1,d)  
  dv.dt <- D(v,u,v1,u1,d)
  du1.dt <- D(u1,v1,u,v,d)
  dv1.dt <- D(v1,u1,v,u,d2)
  data.frame(UF=du.dt,  VF=dv.dt, U1F=du1.dt, V1F=dv1.dt)
}


# Given a forcefield f, as a data.frame of 4 columns, draws the force fild of f
# Column 1 and 2 represent the starting x and y, and columns 3 and 4 are the forces
PlotForceField <- function(f, x.lab = "X", y.lab="Y", arrow.length.coef=5){
  f <- f[,1:4]
  colnames(f) <- c("X","Y","XF","YF")
  f$Length <- arrow.length.coef*sqrt(f$XF^2+f$YF^2)
  f$Color <- rainbow(300)[cut(f$Length,256)]
  p <- ggplot(f, aes(X,Y,xend=X+XF,yend=Y+YF))
  p <- p +geom_segment(arrow=arrow(angle=8,type="closed",length=unit(f$Length,units="cm")),color=f$Color)
  p + xlab(x.lab) + ylab(y.lab) + theme_complete_bw()    
}

PlotForceFieldTile <- function(f, colors=rainbow, rev.colors=F, x.lab = "X", y.lab="Y", arrow.length.coef=5){
  f <- f[,1:4]
  colnames(f) <- c("X","Y","XF","YF")
  f$Length <- log2(f$XF^2+f$YF^2+.001)
  colors <- colors(300)
  if (rev.colors) colors <- rev(colors)
  f$Color <- colors[cut(f$Length,256)]
  p <- ggplot(f, aes(X,Y))+geom_tile(fill=f$Color)
  p + xlab(x.lab) + ylab(y.lab) + theme_complete_bw()    
}

### zf:   the symmetric force field of 2 genes
### zf2:  the asymmetric force field of 2 genes - one of them with increased degradation rate
zf <- setNames(expand.grid(u,v),c("U","V"))
zf <- cbind(zf, .1 * Force(zf$U,zf$V,d2=1))
zf.d <- cbind(zf[,1:2], .1 * Force(zf$U,zf$V,d2=1.5))


### zf2:    the symmetric force field of 2 clusters of genes (4 genes)
### zf2.d:  the asymmetric  force field of 2 clusters of genes (4 genes) - one of them with increased degradation rate

u <- u1 <- v <- v1 <- seq(minExp, maxExp, resolution)
zf2.c <- setNames(expand.grid(u,v,u1,v1),c("U","V","U1","V1"))
zf2.c$US <- round(zf2.c$U + zf2.c$U1,5) # Sum of U and U1
zf2.c$VS <- round(zf2.c$V + zf2.c$V1,5) # Sum of V and V1

zf2 <- cbind(zf2.c, .05 * Force2(zf2.c$U,zf2.c$V,zf2.c$U1,zf2.c$V1,d2=1))
zf2 <- data.frame(zf2[,c("US","VS")], UF = zf2$UF + zf2$U1F, VF = zf2$VF + zf2$V1F)
zf2$Length <- zf2$UF^2+zf2$VF^2
zf2 <- ddply(zf2, .(US,VS),function(x)x[which.min(x[,"Length"]),,drop=F])

zf2.d <- cbind(zf2.c, .05 * Force2(zf2.c$U,zf2.c$V,zf2.c$U1,zf2.c$V1,d2=1.5))
zf2.d <- data.frame(zf2.d[,c("US","VS")], UF = zf2.d$UF + zf2.d$U1F, VF = zf2.d$VF + zf2.d$V1F)
zf2.d$Length <- zf2.d$UF^2+zf2.d$VF^2
zf2.d <- ddply(zf2.d, .(US,VS),function(x)x[which.min(x[,"Length"]),,drop=F])

png(file="../Results/Chart1.png")
PlotForceFieldTile(zf,y.lab="Gene A",x.lab="Gene B")
dev.off()
png(file="../Results/Chart2.png")
PlotForceFieldTile(zf.d,y.lab="Gene A*",x.lab="Gene B")
dev.off()
pdf(file="../Results/Chart3.pdf")
x <- subset(zf, round(U*100)%%2+round(V*100)%%2==0)
PlotForceField(x,y.lab="Gene A", x.lab="Gene B")
dev.off()
png(file="../Results/Chart4.png")
PlotForceFieldTile(zf2, y.lab="Gene A + Gene C",x.lab="Gene B + Gene D")
dev.off()
png(file="../Results/Chart5.png")
PlotForceFieldTile(zf2.d, y.lab="Gene A + Gene C*",x.lab="Gene B + Gene D")
dev.off()


### Simulating the trajectory of the cells
set.seed(0)
cellsNum <- 1000
iterations <- 100

Beta <- .5
alpha <- .2   # Force-field effect coefficient
beta_fac <- .98
a_fac <- .98

Simulate <- function(cells, d2) {
  force <- Force(cells$u, cells$v, d2)
  cells <- cells + alpha * force + beta * rnorm(nrow(cells) * ncol(cells))
  cells[cells < 0] <- 0
  a <<- a * a_fac
  beta <<- beta * beta_fac
  cells
}

Simulate2 <- function(cells, d2) {
  force <- Force2(cells$u, cells$v, cells$u1, cells$v1, d2)
  cells <- cells + alpha * force + beta * rnorm(nrow(cells) * ncol(cells))
  cells[cells < 0] <- 0
  a <<- a * a_fac
  beta <<- beta * beta_fac
  cells
}

pdf("../Results/Simulation.pdf")
cells <- data.frame(u=rnorm(cellsNum, mean(c(minExp, maxExp)),), v = rnorm(cellsNum, mean(c(minExp, maxExp))))
cells2 <- data.frame(u=rnorm(cellsNum, mean(c(minExp, maxExp)),), v = rnorm(cellsNum, mean(c(minExp, maxExp))),
                     u1=rnorm(cellsNum, mean(c(minExp, maxExp)),), v1 = rnorm(cellsNum, mean(c(minExp, maxExp))))
a <- 1.5
beta <- Beta
for (i in seq(iterations)) cells <- Simulate(cells, 1)

beta <- Beta
a <- 1.5
for (i in seq(iterations)) cells2 <- Simulate2(cells2, 1)

cells3 <- data.frame(u=rnorm(cellsNum, mean(c(minExp, maxExp)),), v = rnorm(cellsNum, mean(c(minExp, maxExp))))
cells4 <- data.frame(u=rnorm(cellsNum, mean(c(minExp, maxExp)),), v = rnorm(cellsNum, mean(c(minExp, maxExp))),
                     u1=rnorm(cellsNum, mean(c(minExp, maxExp)),), v1 = rnorm(cellsNum, mean(c(minExp, maxExp))))

beta <- Beta
a <- 1.5
for (i in seq(iterations)) cells3 <- Simulate(cells3, 1.5)
beta <- Beta
a <- 1.5
for (i in seq(iterations)) cells4 <- Simulate2(cells4, 1.5)
ggplot(cells, aes(u,v))+geom_point()+theme_complete_bw()+ggtitle("Two TFs, without perturbation")+xlab("Gene B")+ylab("Gene A")+xlim(0,1.5)+ylim(0,1.5)
ggplot(cells3, aes(u,v))+geom_point()+theme_complete_bw()+ggtitle("Two TFs, with perturbation")+xlab("Gene B")+ylab("Gene A*")+xlim(0,1.5)+ylim(0,1.5)
ggplot(cells2, aes(u+u1,v+v1))+geom_point()+theme_complete_bw()+ggtitle("Two clusters, without perturbation")+xlab("Gene B + Gene D")+ylab("Gene A + Gene C")+xlim(0,3)+ylim(0,3)
ggplot(cells4, aes(u+u1,v+v1))+geom_point()+theme_complete_bw()+ggtitle("Two clusters, with perturbation")+xlab("Gene B + Gene D")+ylab("Gene A + Gene C*")+xlim(0,3)+ylim(0,3)
dev.off()
cells$u1 <- cells$u
cells$v1 <- cells$v
cells3$u1 <- cells3$u
cells3$v1 <- cells3$v
U <- sapply(list(cells,cells2,cells3,cells4),function(x) rowMeans(x[,c("u","u1")]))
V <- sapply(list(cells,cells2,cells3,cells4),function(x) rowMeans(x[,c("v","v1")]))

res <- data.frame(U = colSums(U > V), V=colSums(V > U))
res
